# Supplementary material for: S-SELeCT: a human-evolved serine integrase system for efficient large-cargo genome integration
Source: Nucleic Acids Res. 2026 Apr 2;54(6):gkag286. doi: 10.1093/nar/gkag286 (PMC13044945; doi:10.1093/nar/gkag286)
Supplement: gkag286_Supplemental_Files [file gkag286_supplemental_files.zip]

Archive with 5 entries (5 files):
- Supplementary Document 1 - stable_expression_barcodes.xls
- Supplementary Document 2 - transient_expression_barcodes.xls
- supplementary_figures__DRAFT-4_032626.pdf
- Supplementary_Materials_and_Methods.pdf
- Supplementary_Tables.pdf
