# Supplementary material for: S-SELeCT: a human-evolved serine integrase system for efficient large-cargo genome integration
Source: Nucleic Acids Res. 2026 Apr 2;54(6):gkag286. doi: 10.1093/nar/gkag286 (PMC13044945; doi:10.1093/nar/gkag286)
Supplement: gkag286_Supplemental_Files [file gkag286_supplemental_files.zip › Supplementary Document 1 - stable_expression_barcodes.xls]

## Sheet: NL1a4-V12
independent technical replicates	barcode	rep1_count	rep2_count	rep3_count
3	TTGGTTAAGAATGTGTGAGGAGGTTGT	4	2	3
3	TTTGTGAAGAATTTGTTAGGAGTGGGT	6	3	5
3	TTGGGGAAGAATGGTGTAGGAGGGTTT	3	2	5
3	TGGGGGAAGAAGGTGTGAGGATTGGTG	6	4	5
3	TTGGGGAAGAATGTGGTAGGATGGTTT	2	3	3
3	TTGGGTAAGAAGGGGGGAGGATTGGGG	4	3	2
3	GTTTTGAAGAAGGGGGTAGGAGTTGTT	2	6	4
3	TGTGGGAAGAAGGGGTTAGGAGTTTGT	4	2	4
3	TGGGTTAAGAAGGTTGGAGGAGGGGTT	6	8	4
3	TTGGGTAAGAAGGTTTTAGGATTGTGG	2	3	3
3	TGGGGTAAGAAGTGGTGAGGAGGTTTT	2	2	5
3	TGGTTGAAGAAGTGGTGAGGATGGGGG	6	2	6
3	GGTTGGAAGAAGTTGGGAGGAGGGTGG	8	7	4
3	TGGGTTAAGAAGGGGGGAGGAGGTTGG	4	2	5
3	TGTGTGAAGAAGGTGGGAGGAGGGGGG	8	2	2
3	GTGGGTAAGAATTGGGTAGGAGGGTTT	6	6	2
3	GGGGTGAAGAATGGTTGAGGAGTGGGT	5	2	2
3	TTTGTGAAGAATGTGTTAGGAGGGGGT	4	4	5
3	GGGTGTAAGAAGGGGGTAGGAGGGGGG	3	2	7
3	GGGGGTAAGAATGGTGGAGGATGGTTG	2	2	2
3	TTGGGTAAGAAGGTGGGAGGATGTGGG	7	4	2
3	TTGGGGAAGAAGTTGTGAGGATTTGGT	5	6	3
3	TGGGTTAAGAATTGGGGAGGATTGGGT	8	3	6
3	TTGGGGAAGAAGGGGGGAGGATTTGGG	4	2	7
3	GTGTGGAAGAAGTGTGGAGGATGGGGG	3	2	5
3	TTGTGGAAGAAGTTGGGAGGAGTGGGT	3	5	2
3	TTTGGTAAGAATGTGGTAGGATTGTTG	3	3	3
3	TGGGGTAAGAAGTGTTGAGGAGGGGGG	2	3	4
3	TTGGTTAAGAATGGGGGAGGATGGGTT	2	2	2
3	TTTGGTAAGAAGTGTTGAGGAGGTTGT	3	2	2
3	TGTTGGAAGAATTGGGTAGGAGGTGGG	4	2	5
3	GGGTTTAAGAAGTGTGTAGGATTTTGT	3	6	4
3	GGGTTTAAGAATTGTGTAGGAGGTGGT	2	2	6
3	GGGTGGAAGAATTGTGGAGGAGTTTTG	2	3	6
3	GGTGTGAAGAAGGGTGTAGGAGGGGGG	5	3	5
3	TTGGTTAAGAATGGTTGAGGAGTGGTG	4	2	4
3	TTGTTTAAGAATTGGGGAGGAGTTGTG	2	2	5
3	GTTGTGAAGAATGGTGTAGGAGTTGGT	3	4	11
3	TGGGGTAAGAATGGTGTAGGATGTGGG	5	2	5
3	GTGGTTAAGAATGTGGTAGGATGGTTG	3	2	4
3	GGTGGGAAGAAGGTGGGAGGAGGGGGG	3	2	11
3	TTGGGGAAGAAGGGGTGAGGATGGGTT	13	3	6
3	TTTGGGAAGAATGGGTGAGGAGTTTTG	2	6	2
3	GTGTGGAAGAAGGGGTTAGGAGGTGTG	6	12	2
3	TTGGGGAAGAATGTTGGAGGAGGTTTG	3	2	4
3	TTGGGGAAGAAGGGGGTAGGAGGGGGG	7	4	2
3	TTGGGGAAGAAGGTTGGAGGAGGTGGT	4	4	2
3	TGTTTTAAGAAGGGTGGAGGATGGGTT	3	3	2
3	TTTGTGAAGAAGTGGTGAGGATTTTGG	3	2	3
3	TGGGTTAAGAATTGGGTAGGATGGTTG	4	2	7
3	TGGGGGAAGAAGGGGTTAGGAGGTTTG	4	3	4
3	GTGGGGAAGAAGTGGGGAGGAGGGTTT	5	2	9
3	TGTTTGAAGAAGGGGGTAGGATTGGGG	6	2	9
3	GGTTTTAAGAAGGTGGGAGGAGTTGTG	6	3	4
3	GTGTTTAAGAAGTTGGTAGGAGGGTGG	2	2	2
3	GGGGTGAAGAATTTGGGAGGAGTGTGT	3	2	6
3	GGGTTGAAGAAGGTGGGAGGATTGTGG	2	4	3
3	GGGGGGAAGAAGGGTTGAGGAGGTGGG	2	8	3
3	TTGTGTAAGAAGGTGGGAGGAGTGGGG	5	2	2
3	GTGGTTAAGAAGTGGTGAGGAGTTGGT	4	3	3
3	TGGTTGAAGAATGTGGTAGGATTGGGT	6	2	10
3	GTGGGGAAGAAGGGGTTAGGATTTGGG	3	7	7
3	TGGGGTAAGAATTGTGTAGGATGGGGG	2	3	3
3	TGTTTTAAGAAGTTGGTAGGAGTGTTT	4	2	3
3	GGGGGGAAGAATTGTGGAGGAGGGTGG	3	2	3
3	GGGGTGAAGAAGGGGGGAGGATTGTGG	3	3	13
3	TTGGGGAAGAATGGGGGAGGAGTTGTT	2	4	7
3	GGTGGGAAGAAGGGGGTAGGAGTGGTG	5	3	10
3	TGGTGGAAGAATTGGGGAGGATGGGGG	3	2	3
3	GTTGTGAAGAATGTTGTAGGATGGGGT	8	2	5
3	TGGGGGAAGAAGGGTTGAGGATTGGGG	4	3	5
3	GTGGGTAAGAAGTGGGGAGGATGGTGT	3	6	2
3	GTGTTGAAGAAGGGGTGAGGATGTGGG	9	2	2
3	GTGGTGAAGAAGGTGGGAGGAGTGGGG	7	10	3
3	GTGGTTAAGAAGTGTTTAGGATTTGTT	5	3	2
3	TGGGTGAAGAATGTTGTAGGAGGGGGT	7	6	4
3	GTTTGGAAGAAGGGTTGAGGAGTGTGG	3	3	3
3	TGGGTTAAGAAGTTGTTAGGAGGTGTG	4	4	6
3	TTGGGGAAGAAGTGTGGAGGAGGGTGT	9	2	2
3	TGGTTTAAGAATGGTGTAGGATGTTTT	3	2	2
3	GGTGGGAAGAAGGGGGGAGGAGGGGGT	3	5	6
3	TGTGTGAAGAAGTGGGGAGGATGTGTT	7	2	6
3	GTTGTTAAGAAGTGGGTAGGAGTTGGT	3	4	4
3	TTGTGGAAGAATTGGGTAGGAGTTGGG	2	3	3
3	TTGGGGAAGAAGGTGGGAGGAGGTTGT	6	2	2
3	GTGGGGAAGAAGGGGGGAGGATTGTGG	2	4	4
3	GTTGTGAAGAAGTTGGGAGGAGTTTGT	4	3	6
3	TGGTTTAAGAATGTGTTAGGATGTTGG	2	8	6
3	GGGTTTAAGAAGGGGTGAGGAGGGGGG	6	2	5
3	GTGTGTAAGAAGGGTGTAGGAGGGTTG	5	3	2
3	GGGGTGAAGAAGGTTGGAGGAGGGGGT	4	2	4
3	TGGGTTAAGAAGGTTGTAGGATGGGTG	3	2	3
3	GGTTTTAAGAATGTGTGAGGATTTTGG	2	2	2
3	GTGTTTAAGAAGGTTTTAGGAGGGTGG	4	3	2
3	TTTTGGAAGAATTGGGGAGGATGGTGG	4	2	5
3	GGGGGGAAGAAGGTGGTAGGAGTGGGG	5	6	4
3	TTGGGTAAGAAGTTGGGAGGAGGTTTG	2	2	5
3	TGGGGGAAGAAGTGGGTAGGAGGTGTT	5	5	2
3	GTTGGGAAGAAGGGGGGAGGATGGTTG	10	6	2
3	GTGGGTAAGAAGGTTTGAGGATTGGTG	3	3	3
3	TTGGTTAAGAAGGGGTGAGGAGGTTGT	2	2	6
3	TGTGGTAAGAAGGTGGGAGGAGGTGTG	4	2	6
3	TGGTTGAAGAAGTTTTTAGGATGTGGG	2	5	5
3	TTTGGTAAGAATGTGTGAGGAGTGGGT	3	3	2
3	TGGGGGAAGAATGGTGTAGGAGGGGTT	2	2	7
3	TGGGTGAAGAATGTTTGAGGAGGGGGG	5	6	4
3	TTGTGGAAGAAGTTTGTAGGATGGGTT	3	2	4
3	TGGGGGAAGAATGGGTGAGGAGGGGGG	2	2	3
3	GGTTGGAAGAAGGTTTTAGGATTGTGG	2	3	3
3	GGTGTGAAGAAGTTGTTAGGAGTTGTG	4	3	4
3	TGGTGTAAGAAGTTGGGAGGATGGGGG	2	2	2
3	TGGTGGAAGAATGGGGTAGGAGGTTGG	5	3	2
3	TGGGTGAAGAAGTTTGGAGGATGGTTT	2	2	3
3	TGGGGGAAGAATTGTGGAGGATGGGGG	4	3	2
3	TTGGGTAAGAAGTTGGGAGGAGGGGGG	2	2	3
3	GTGGTGAAGAATGGGGGAGGAGTTGGT	4	5	2
3	TGTGTGAAGAAGGTGGGAGGATGGGTG	4	2	4
3	TTTGTGAAGAAGTGGGTAGGATGGGGG	2	7	2
3	TGGGTTAAGAATTTTGGAGGAGGTGTT	2	3	3
3	GGTGTTAAGAATTGTGTAGGAGTTTGT	2	2	4
3	GTGTGTAAGAATGTGGTAGGATGTTGG	3	3	2
3	TGGGTGAAGAAGTGGGTAGGAGGGGGG	2	4	2
3	TGGGTTAAGAATGTGGGAGGATTGTGG	3	3	2
3	TGTGTGAAGAAGTGGGTAGGATTTGTG	8	6	3
3	TGGTGTAAGAATGTGGGAGGATTGGGT	4	2	4
3	TGTTGTAAGAAGGTGTTAGGAGGGGTT	2	2	7
3	GGTTGGAAGAATTGGGGAGGAGGGGGG	2	2	2
3	TTGGTTAAGAATTGTGGAGGAGGTTGG	5	4	3
3	GTGGGGAAGAAGGTGGTAGGAGTGGGG	2	2	2
3	TGGGGTAAGAAGGTGGGAGGAGGTTTT	2	2	7
3	GGGGGGAAGAATGTGTTAGGAGGGGTG	4	4	7
3	TGGTGTAAGAATGGTTTAGGAGTTGTT	3	4	2
3	GGTTGGAAGAAGTTTGGAGGATTTGTT	2	2	6
3	GTGGGGAAGAATTGGGGAGGATTGGGT	4	3	2
3	TTGGTTAAGAATGGTGTAGGAGTGGGT	4	3	6
3	TTTGGTAAGAATGGGGGAGGAGGGTTG	4	2	2
3	GTGTTGAAGAAGGTTTGAGGAGTTTGG	4	2	6
3	TGTGTTAAGAAGTGGGTAGGATTTGGG	2	2	6
3	GGTGTGAAGAATTTGGGAGGAGTGGGT	3	2	8
3	GGGGTGAAGAAGGGGTGAGGAGGGGGG	8	4	9
3	TTGGGGAAGAAGTGGGGAGGATGGGGG	3	4	4
3	GTGGGTAAGAATGGGTGAGGATGGGTT	9	3	5
3	TGTTTGAAGAAGTGGGGAGGAGGTTTT	2	3	5
3	TTGGGGAAGAAGGGGTTAGGATGGGGG	4	4	3
3	TTTGTTAAGAAGGGGTTAGGAGGGTTG	2	2	2
3	GGGGGGAAGAATGTGGGAGGAGTGGGT	3	4	6
3	GGGGTGAAGAATGGTTGAGGAGTGGGG	6	3	3
3	TTGGGTAAGAATTTGTTAGGATTGTGT	2	2	2
3	GGTTGGAAGAATTTGGTAGGATGTGTT	2	3	6
3	GTGGGGAAGAAGGGTTTAGGAGTGGGG	2	4	5
3	TGTTTGAAGAAGGGGTGAGGATGTTGT	2	2	3
3	TTGGGGAAGAATGGTGGAGGAGTGGTG	6	2	2
3	TTGGGGAAGAATTGGGGAGGATGGGGG	3	3	8
3	TGGGTGAAGAATTGGGTAGGAGTGTGT	2	4	7
3	TGGGGGAAGAAGTGGGGAGGAGGTGGG	4	3	7
3	TTTGGTAAGAAGGTTGGAGGAGGTGGG	3	3	4
3	GTTGGGAAGAAGGTGGTAGGATGGGTG	2	5	2
3	TGGGTGAAGAAGTTGGTAGGAGGGTTT	3	3	5
3	TGGGGGAAGAAGTGGTTAGGAGTGGGT	2	4	3
3	GGTTTGAAGAAGGTTGGAGGAGGTTGG	3	7	3
3	GTGTGTAAGAAGGGGTTAGGAGGGGTG	2	2	2
3	TGGGGTAAGAATGGTTGAGGATTGGGG	2	2	11
3	GGGTGGAAGAAGTTGGTAGGAGGTGGG	9	2	2
3	GTGTGGAAGAAGTGGGGAGGAGGTTGG	7	2	2
3	TGGTGGAAGAATGGGGGAGGAGGGGTG	4	3	2
3	GTTGGGAAGAAGGGGTTAGGATGGGGG	6	4	11
3	TTGGTGAAGAAGTGTTGAGGATTTTTT	2	3	3
3	TGTGTTAAGAAGGTGGTAGGAGGTTTG	3	4	2
3	TTGGGGAAGAATGTGTGAGGAGGTGGT	6	4	5
3	TGGGGTAAGAATTTGGGAGGATGTTTT	3	4	3
3	GTGGTTAAGAATTTGGGAGGATGGGTT	4	5	2
3	TTGGGGAAGAAGGGTGGAGGATTGGGG	3	3	8
3	TTGTGTAAGAAGTGGGGAGGATGGGGT	5	6	8
3	GTGGTGAAGAATGTGGGAGGATGGTGG	4	2	5
3	GTGGGGAAGAATGTGTTAGGAGTGGTG	5	3	7
3	GGTGTGAAGAAGGTGGGAGGATTGGGT	2	2	3
3	TTTGTGAAGAAGTTTTGAGGAGGGGGG	2	2	3
3	TTGGTTAAGAATTGGGGAGGAGGGGTG	4	3	2
3	GTGTTGAAGAAGGGTGGAGGAGGGGGT	2	4	2
3	GGGTGTAAGAAGGGGGGAGGAGTGGGG	4	5	7
3	GTGGGGAAGAAGGGGTGAGGAGGGGGT	6	2	4
3	GGTGGGAAGAATTTGGGAGGAGTGGGG	2	2	2
3	GGTTTGAAGAAGGTGGGAGGAGTGGGG	2	3	3
3	GGGTGGAAGAATTGGGGAGGAGGGGTG	7	7	6
3	TGTGGGAAGAAGGTGTGAGGAGTGGGG	3	5	2
3	TGGTTGAAGAAGGGGTGAGGAGTGGGG	6	7	3
3	TGTGGGAAGAAGTGTGGAGGATTGGGT	6	3	7
3	TGGTGGAAGAATGTGTGAGGAGTGGGG	4	7	6
3	TGGGGGAAGAAGTTGTGAGGATGGTGT	4	2	2
3	GTGGTTAAGAATGTGGGAGGAGTTGTG	3	2	4
3	TGGTGGAAGAAGTTGGTAGGAGGGGTG	2	3	3
3	GGTGTTAAGAATGGGTGAGGAGGGTGT	4	2	2
3	GGTGTGAAGAAGTGGGGAGGAGTGTGT	6	2	3
3	GTGGGGAAGAAGTGGTGAGGATGTTTG	4	2	7
3	GTGGTGAAGAATTGGGGAGGAGGGGGG	4	6	4
3	TTGGGGAAGAATTGTTGAGGAGTGGGT	3	2	4
3	GTGTTGAAGAAGGTTGGAGGAGGGGGG	5	7	8
3	TGGGGTAAGAAGGGTTTAGGATTGGTT	4	3	6
3	TGGGGTAAGAAGTGGTTAGGATGGGGG	6	2	7
3	TTTGTGAAGAAGGGTGTAGGAGTGTGG	2	6	3
3	GGGGGTAAGAAGGTTGTAGGAGGTGGT	3	2	3
3	TGGGGGAAGAATGGGGTAGGAGGTGTG	3	3	2
3	TTGTGGAAGAAGTGGGGAGGAGGTGGG	3	2	7
3	GTGGTTAAGAATGTGGTAGGATGGGTG	2	3	6
3	GGGGTGAAGAATGTTTGAGGAGGGGGG	3	2	2
3	TGTGGGAAGAATGTGGGAGGATTTTGG	3	2	7
3	GGGTTTAAGAATTGGGGAGGAGTGGTG	2	5	2
3	TGGGTTAAGAAGTGGGTAGGAGGGGTT	2	4	3
3	GGGGGGAAGAAGTTTTGAGGATGGTGG	3	2	5
3	GTTTGGAAGAATTTTTGAGGAGTGGGG	2	4	2
3	GTGGTGAAGAATTGGGGAGGATGGTGT	4	2	2
3	GGGTTTAAGAAGGGGTGAGGAGGGGTT	7	3	6
3	GGGTTTAAGAAGTGGGTAGGAGTTGGG	7	2	4
3	GGGTGTAAGAATGTTGTAGGAGTTTGG	4	5	9
3	GGGTGGAAGAAGGGGGGAGGATGGGGT	3	11	2
3	TTTGGTAAGAATTTTGGAGGAGTTGGG	2	3	3
3	GTTGTGAAGAAGGGGGTAGGATGGTGG	4	3	2
3	GTGGTGAAGAAGTGTTTAGGATTGGGG	4	2	5
3	GTGGGGAAGAATTTGGTAGGAGGGTGT	3	3	7
3	GTTGGGAAGAAGGTGTTAGGATTTGTG	14	2	2
3	TGGGTGAAGAATGGGTGAGGAGGGGGG	2	2	4
3	GGTGGGAAGAAGTGGTGAGGAGGGGGT	10	10	6
3	TGTTGGAAGAATTTTTGAGGATTGGTT	2	3	2
3	GGGGGGAAGAATGTTTTAGGATGGTTG	3	2	3
3	GGGGGTAAGAAGGTTTGAGGAGTTGTG	3	5	3
3	TTGGGTAAGAATTGGTTAGGATGTGTT	2	3	3
3	GTGTGGAAGAATTTTTGAGGATGGGGG	2	2	7
3	TGGGGTAAGAATTGGGGAGGAGGTTGG	10	5	6
3	TTGGGGAAGAAGGGGGGAGGAGTTTGG	3	3	2
3	GTTGTTAAGAAGGTGGGAGGAGGGTGT	6	2	3
3	GGGGGTAAGAAGGTGTTAGGATGTGGG	5	2	2
3	TTGTTTAAGAAGGTGTGAGGATTGGTG	2	2	2
3	TGGGGGAAGAAGTTTGGAGGATGTGTG	3	3	7
3	TGGTTGAAGAAGTTGGGAGGATGTGTG	4	4	5
3	GTTTGTAAGAAGGGGGGAGGAGGTTGG	4	2	3
3	TGGTGGAAGAAGTTGTGAGGAGTGGGG	2	4	8
3	TTGGTGAAGAAGGGGTTAGGAGGGGGG	2	2	12
3	TGTTGGAAGAATGTTTGAGGATTGGTG	2	4	3
3	TGGGTTAAGAATGTGGTAGGATGGGTT	3	7	4
3	GGGTTTAAGAATGGGGGAGGAGTGTTG	6	3	2
3	TTGGGTAAGAATGTGGTAGGAGGTGGT	3	2	5
3	TGGGTGAAGAATGGGGGAGGATGTTTG	4	2	14
3	GTTGGTAAGAATGTGGTAGGATGGGTG	7	2	2
3	TGGGGGAAGAATGTGTGAGGATTTTGT	3	7	3
3	GTTTGGAAGAATTTTTGAGGAGTGGGT	3	2	5
3	TTTGGGAAGAAGTGTTTAGGAGTTTGG	3	2	7
3	GGTGTGAAGAATGGTGTAGGATTGGTG	4	3	4
3	GTTTGGAAGAAGGTTGTAGGAGTGTGG	4	4	2
3	GGGGGTAAGAAGGGGTTAGGATTTGGT	4	2	2
3	GGGGGGAAGAAGTGGGGAGGAGGGGTT	3	5	9
3	GGGGGGAAGAAGGGGGTAGGAGTGGGG	9	4	2
3	GGGTTGAAGAAGGTTGGAGGATTGGGG	2	3	2
3	GGGTTTAAGAATGGGTGAGGATGGTTT	2	2	5
3	TGGGGGAAGAATGTGTGAGGAGGGGGG	3	3	2
3	GTGGGGAAGAAGGTGTTAGGAGTGTGG	3	4	7
3	TTGGTGAAGAAGGTTGGAGGATGTGTT	8	3	3
3	GGTTTTAAGAAGGGGGGAGGATTGGGT	2	3	3
3	TGGGGGAAGAAGGTGGTAGGAGGTGTG	5	2	9
3	GGGGGTAAGAATGTGTTAGGAGTGGTT	3	2	5
3	TTGGTTAAGAAGGGTGTAGGATTGTGG	2	4	2
3	GGGTGTAAGAAGGGTGTAGGAGGTTGG	2	3	7
3	TGTGGTAAGAAGTTGGGAGGAGTTGTG	3	2	2
3	TGTGTTAAGAATGGGGTAGGAGGGGGG	3	4	2
3	GTGTGTAAGAAGTTGTGAGGAGGTGGG	2	2	2
3	TGGGTTAAGAATGTGGTAGGAGGGTTT	3	2	6
3	GGGTTGAAGAATGTGGGAGGAGGGGTG	3	2	5
3	GGGGTTAAGAAGGTTGGAGGAGGGGGG	2	2	2
3	GTTTTTAAGAATGTGTTAGGATTGGTT	2	2	3
3	GTTGGGAAGAAGGGGGGAGGATGTGGG	4	3	5
3	GGGGTGAAGAAGGGGTTAGGATTTGGG	4	4	4
3	TGTGTTAAGAATTGGTTAGGAGGTTGT	2	2	2
3	TTTTGGAAGAATGGGGTAGGAGGGGGT	2	2	2
3	TGGGTGAAGAAGGGGTTAGGAGGGTTT	5	3	3
3	GGGTTTAAGAATGTGGGAGGATGTGTG	3	2	5
3	TTTGTGAAGAAGTGGTGAGGAGGGTTG	2	4	2
3	GTGTGTAAGAAGTTGTGAGGAGGGGGT	5	2	7
3	GGTTTGAAGAAGTGGTGAGGATTGGGG	3	3	6
3	GTGTTTAAGAAGTGTGGAGGAGGGTGG	2	2	7
3	TGGGTGAAGAAGTGGGTAGGAGTTGGT	3	3	2
3	TGGGTGAAGAAGTGGGTAGGAGGGTGG	3	7	2
3	TTGGGGAAGAAGTGGGGAGGAGGGGTT	5	3	2
3	GTGGGTAAGAAGTGTGTAGGATGTGGG	2	4	2
3	GTGGGTAAGAATGGGGGAGGATGGGGT	5	9	3
3	GTGTGGAAGAAGGGGTGAGGAGTGGGG	2	4	5
3	GGTGTGAAGAAGTGGGGAGGAGGTTGT	6	2	2
3	TGGTGTAAGAAGTGGTGAGGAGTTGTG	7	3	2
3	TTGGGTAAGAAGTGGTTAGGATGGGGG	6	3	4
3	GTTGGGAAGAAGGGGGGAGGAGTTGGT	4	3	3
3	TTGGTGAAGAAGTTGTTAGGATGGTTT	3	6	3
3	TGGGGGAAGAATGGGTTAGGAGTGGTG	3	5	2
3	TTGGTTAAGAATGTTTTAGGAGTGTTT	2	2	7
3	GTTTTGAAGAATTGGGTAGGAGGTTGG	4	3	3
3	TTGTGGAAGAAGGGTTTAGGATGTGGG	5	5	2
3	TTGTTGAAGAAGGTGTTAGGAGGGGGG	10	3	3
3	TTTGGGAAGAAGGTGGTAGGAGGTTGT	2	4	2
3	TGTGTGAAGAAGTTTTTAGGAGGGTGT	5	2	3
3	GTGGGTAAGAATGGGTGAGGAGGGGGG	3	3	5
3	TGGGGGAAGAAGGGTGTAGGATTTGTG	2	2	3
3	GGTTGGAAGAAGTGGGTAGGATGGTGT	5	2	4
3	TTGTGTAAGAAGTGTGGAGGAGGGGGG	2	8	5
3	TGGGTTAAGAAGGTTGTAGGAGTGGGT	2	2	4
3	GGTGGGAAGAAGTGGTGAGGATTGGTT	4	2	2
3	GGGGTGAAGAATGTTGGAGGATTTTGG	2	4	3
3	TGGTTTAAGAAGGGTTGAGGATTGTGG	5	3	5
3	GGGGGGAAGAAGGGGTGAGGATGTGGT	2	3	2
3	GTTGTTAAGAAGGGGGGAGGAGGTGGG	4	6	9
3	TGGTTTAAGAAGGGGTTAGGAGGGGGG	6	4	8
3	TTGTTGAAGAATTTGGGAGGATGTGGG	2	3	5
3	TGGGTTAAGAATTGGGGAGGAGGGGTG	2	3	4
3	TGGTTGAAGAAGGGGTTAGGAGGGTTT	2	5	4
3	TGGGTGAAGAAGTGTGGAGGATTTGTT	2	2	4
3	TGTGTTAAGAAGGGGTGAGGATGGTGT	2	2	9
3	GTTGTTAAGAATGGTGGAGGAGGTTTG	4	4	4
3	TGTTGTAAGAAGTGTGTAGGATTGTTT	5	2	2
3	TGGGGGAAGAAGTGGGTAGGAGTGTGT	3	4	5
3	TGTTTTAAGAAGGGGTGAGGATGTTGG	2	2	5
3	GGGTGGAAGAATGGGGGAGGAGTGGGG	8	6	6
3	GTGGTGAAGAATGGTTTAGGAGTTGGT	2	2	2
3	TGGTGTAAGAATGTTGTAGGATTTGGT	5	4	2
3	TTTGGGAAGAAGTGGTGAGGATGTGGG	2	3	2
3	GTGTTTAAGAATGGGGGAGGATGGGGG	2	3	2
3	GTGGGGAAGAATGGGGTAGGAGGTGGG	8	2	2
3	GTGTGTAAGAAGGTGGGAGGAGGTGGT	2	3	11
3	TGGGGGAAGAAGGGTTTAGGAGGTTGT	4	2	3
3	TTGTGTAAGAATGGTTTAGGATGGGGG	3	3	6
3	TGGGGTAAGAATGGGGTAGGAGGTGGG	2	7	3
3	GGTGGTAAGAAGGTGTGAGGAGGGTTG	10	8	8
3	TGGTTTAAGAAGGGTGGAGGATTGGTG	3	2	2
3	TTGGTTAAGAAGTGGTTAGGATTGTTT	3	2	2
3	GGGGTGAAGAAGGGTGTAGGAGGGGTT	2	2	3
3	GGGGGGAAGAAGTGGGGAGGAGGTTGG	6	2	3
3	GTGGTGAAGAATGGTGTAGGAGGGTTG	2	3	4
3	GGGGGTAAGAATTGGGTAGGAGGTGGG	4	2	2
3	TGGGGTAAGAAGTTTTTAGGATGTTGG	2	2	8
3	GTTTTTAAGAAGTGGGGAGGATGGTTG	4	2	6
3	TTGGTTAAGAAGGTGGGAGGATGGGTG	2	5	4
3	TTGTGGAAGAAGGGGTTAGGATGGTGT	10	4	2
3	TGGGGGAAGAAGTTTGGAGGATTTGGG	2	2	2
3	TGGTGGAAGAAGGTGGTAGGATTTGGG	4	6	4
3	TTTGTGAAGAAGGGGGTAGGATGGTGG	4	3	3
3	TGGGGTAAGAAGTGGGGAGGAGTGTTT	3	5	2
3	TGGGTTAAGAAGGGGGGAGGAGGGGGT	3	2	3
3	GTTTTGAAGAATGTTGGAGGATTGTTG	3	2	9
3	GGTTTGAAGAAGTGGTTAGGAGTGTTT	6	4	7
3	GGGGGGAAGAAGTGGGGAGGAGGGTTT	4	4	2
3	GTGTGGAAGAATTGGGTAGGATGTGTG	4	2	2
3	TGGTTTAAGAATTGGGTAGGAGGTTGG	7	4	9
3	GGGTGGAAGAAGTTTGGAGGATGGGGG	2	2	4
3	GTTGTGAAGAAGGTTGGAGGAGGGGGG	4	2	2
3	GGTGTTAAGAATGTTGGAGGATGTGGG	2	2	3
3	TGGGGTAAGAAGGTGTTAGGATTGGTT	2	2	2
3	TTGTGTAAGAATTTTGTAGGAGTGTGG	2	5	4
3	TGGGGGAAGAAGGGGTTAGGAGTTGGG	2	2	3
3	TTGGGGAAGAATTGTGTAGGAGGGTTG	4	8	3
3	GGGGTGAAGAATTGGGTAGGATTTGTG	4	5	2
3	TGGGGTAAGAATGTGGTAGGAGTGGGG	4	2	6
3	TGGGGGAAGAATGTTTGAGGATGTTGG	2	7	3
3	TTGTTTAAGAAGGGGTGAGGAGTTTGT	2	2	5
3	GGTGGGAAGAATTGTGGAGGAGGGTTT	4	3	4
3	GGGTTTAAGAATGGGGGAGGAGGGTTT	8	3	5
3	TTGTTGAAGAAGGTGGTAGGAGGTTGT	2	2	4
3	GTTTTGAAGAATGTGGGAGGAGGGTTT	9	3	2
3	TTGGGTAAGAAGGTGGGAGGAGGTGGG	7	5	2
3	GTGTGGAAGAAGTGTGGAGGAGTGTGT	3	3	4
3	TTGTTGAAGAAGGTTGTAGGAGTGTGG	6	2	4
3	TTGGGGAAGAAGTTTGGAGGATGGTGT	5	3	5
3	TGTGGGAAGAAGGTGGGAGGAGGGGGG	6	7	2
3	TGGGTGAAGAAGTGTTGAGGATGGGTG	4	3	3
3	TGTGTGAAGAATGGTGGAGGAGTGGGG	4	6	2
3	TTTGGGAAGAAGTGGGTAGGATGGGGG	7	10	3
3	GTGGGGAAGAATTTGTGAGGAGGTGTG	2	7	4
3	TGGTTTAAGAATTGTTGAGGAGTTGGT	2	2	3
3	GTGGGTAAGAAGTTTGTAGGATTGTTT	6	3	4
3	GTGTTGAAGAAGTGGGTAGGAGTTTGT	4	6	3
3	GTGTTGAAGAAGTTTGGAGGATTGGTG	7	3	2
3	GGGGGGAAGAATGTGTGAGGATGGGGG	3	6	2
3	TGTTTGAAGAAGGTGGGAGGAGGGGGG	2	2	3
3	GTGGGGAAGAAGTGTGGAGGAGGGGGT	11	2	3
3	GTGGTGAAGAAGGGGTTAGGAGTTGGG	4	2	7
3	TTGGTGAAGAAGGGGTGAGGATGGGTT	8	3	2
3	TGTGGTAAGAATTGGTGAGGAGTGGGG	5	2	3
3	GTTGTTAAGAATTGGTGAGGATTGTGT	2	2	3
3	TGGGGGAAGAAGTTGTTAGGATGTTGG	5	2	3
3	GTTGGTAAGAATGTTTGAGGATTGGGT	4	4	2
3	TGGGGGAAGAATGTGTTAGGATTGGTT	5	3	3
3	TGGGTGAAGAAGTGTGGAGGAGGGGGG	5	3	5
3	TGTGGTAAGAATGGTTTAGGATGGGTG	3	4	2
3	TTGGGGAAGAATTGTGGAGGAGTGGGG	3	4	4
3	GGGTTTAAGAATGGGGGAGGAGTGTGG	8	3	2
3	TGGTGTAAGAAGGGTGGAGGAGGTTTG	4	4	4
3	TTGGGGAAGAAGGGTGGAGGAGTTGGG	6	2	2
3	TTGTTTAAGAAGTGGTTAGGAGGGGGT	2	3	4
3	GGGGTGAAGAATGGTGGAGGAGTGGGT	2	3	4
3	TGGGGGAAGAAGTTGGTAGGATGGGGG	2	3	2
3	TGGGTGAAGAATTGTTTAGGATTGGGG	2	2	3
3	TGGGGTAAGAATTTGGGAGGAGGTGGG	3	2	6
3	TTGGGTAAGAATTGGTTAGGATTGGGT	3	2	2
3	GTGTTTAAGAATTGTGTAGGATGGTGG	2	2	2
3	TGGTGGAAGAATTGTGGAGGAGGGGTG	4	2	2
3	TGGGGGAAGAAGGTGGGAGGAGTGGGG	3	6	2
3	TTGGTGAAGAAGGGTTGAGGAGTTTGG	3	7	4
3	GGTGTGAAGAAGGGGGTAGGAGTGGGG	2	4	7
3	GTGTGTAAGAAGGTGTGAGGAGTGGGT	4	3	3
3	TGGGTTAAGAAGGGGGGAGGAGTTGGG	4	4	5
3	GGTTTGAAGAAGGGTTTAGGAGTGTTT	3	3	7
3	TTGGTGAAGAAGTGGGGAGGAGTTGGG	4	2	3
3	TGTTGGAAGAATTGTGGAGGAGTTGGT	3	6	2
3	GGGTTTAAGAATGGTTTAGGAGGGGTG	2	2	2
3	GGGGGTAAGAAGGGTGTAGGATTTTGG	6	2	4
3	TTTTGGAAGAAGGGGTGAGGAGTTGTG	2	3	2
3	TGGGTTAAGAAGGTGTTAGGATTTTGG	2	5	4
3	GTGGGTAAGAAGTGTTGAGGAGGGTTG	2	3	3
3	TTGGTGAAGAAGTGGGGAGGAGGTTGG	3	3	3
3	TGGTTTAAGAATGTGGGAGGATGTGGG	5	6	4
3	GGGGGGAAGAAGTGTGTAGGATGTGGG	2	5	6
3	TTGGGGAAGAAGGTGTGAGGAGGGTTT	4	7	2
3	TGGTGGAAGAAGTGGGGAGGAGTTTGG	4	2	2
3	TTGTTGAAGAAGGGTTTAGGATGGGGT	2	2	2
3	TGGTGGAAGAAGGTGTTAGGATGGGTG	2	3	3
3	GTGGGTAAGAATTGTGTAGGAGTGTGG	2	2	3
3	TGGTGGAAGAAGGGTTGAGGAGTGTGG	6	5	9
3	GTGGTGAAGAAGTGGGGAGGAGGGGTT	5	4	2
3	GTGGGTAAGAAGGGGTGAGGAGGTTGG	2	8	3
3	TTGGGTAAGAAGGGGTGAGGAGGGTTG	2	4	2
3	GGTTGGAAGAAGGGGGTAGGAGTTGGT	3	2	3
3	GGGGGTAAGAATGTTTGAGGATTGGTG	3	2	2
3	TGGGTTAAGAAGGGTGGAGGAGGGTTT	4	2	3
3	TGGGGGAAGAAGGGGGGAGGAGTGTGG	5	2	2
3	TGGGGGAAGAAGGGTTTAGGATGGGTG	3	3	5
3	TGGGGGAAGAATGTGTGAGGAGTGGTG	8	2	6
3	TGGGTGAAGAAGGTTTTAGGATGTGGG	2	4	3
3	GGGTTTAAGAATTTGGTAGGAGGGTTG	3	2	3
3	TGGGGTAAGAAGTGGGGAGGATTGGTT	2	7	4
3	TTGGTTAAGAATTGGGTAGGATGGGTG	4	4	2
3	TGGTTGAAGAATGGGGTAGGATGGGTT	3	2	5
3	TGTGGGAAGAATGTGTGAGGAGGTGGT	4	2	5
3	TTGTGGAAGAATTGGTGAGGATTGTGT	2	6	3
3	TGGTGGAAGAATTTGTGAGGAGTGGGG	7	2	2
3	TTGGGGAAGAAGTTGTGAGGAGGTGGT	3	3	4
3	GGGGGGAAGAAGGTTGGAGGAGTGGGT	4	7	4
3	TTGGGGAAGAATGGTGTAGGAGTGGGG	2	3	3
3	TGTGGGAAGAAGTGGGGAGGAGTTGGT	3	2	5
3	TGGTTTAAGAATGTGGGAGGATTTTTG	6	3	2
3	GGGGTGAAGAATGTTGGAGGAGTGGGG	3	2	3
3	TGGGTGAAGAAGGGGTGAGGATTTGGG	2	2	4
3	TTGGGTAAGAAGTTTTTAGGAGTGGTG	3	3	2
3	GTGTGTAAGAAGGTGTGAGGAGTGTGG	4	3	2
3	TGGTGTAAGAATGGTTTAGGATTGGGG	5	5	3
3	GTGTTGAAGAAGTTTGGAGGATTTGGG	2	2	10
3	GGGTGTAAGAAGGGGGTAGGAGGGTTG	2	2	4
3	TTTGGGAAGAAGTTGGGAGGAGGTTGG	3	3	3
3	GGTGGGAAGAAGGTGGGAGGATGTGGT	6	4	3
3	TGGGTTAAGAAGGTGGTAGGATGGTTT	3	3	7
3	GGGTGTAAGAAGTGGGGAGGAGGGGGT	5	3	3
3	TGGTTTAAGAAGTGGGTAGGAGTGGGG	3	2	4
3	GGTGTTAAGAATTGGGTAGGATGGGGT	3	2	3
3	GGGGTTAAGAATTGTGGAGGAGGTTGG	7	2	6
3	TGGGGTAAGAATTTTGGAGGATGGGGT	5	2	2
3	TGTTTTAAGAAGTGTTGAGGATGGGGG	5	2	4
3	GTTGTTAAGAAGGGGTGAGGATTTTTG	2	2	3
3	TGGTTTAAGAATTTGTGAGGAGTGTTT	2	2	6
3	GTGGGTAAGAAGTGGTGAGGAGTGGTG	5	3	6
3	TGTGTTAAGAAGGTGTGAGGATGTGGT	2	2	5
3	GGGTTGAAGAATGTGGGAGGAGGTTTG	2	3	2
3	TGTGTTAAGAAGTTGGGAGGATTGGTT	2	3	2
3	GTGTGGAAGAAGGTTTTAGGATTGTTG	4	2	6
3	GGGTTGAAGAATGGTTGAGGAGGGGTG	2	3	4
3	GTTGGGAAGAAGTTGTTAGGAGGGGGT	3	5	4
3	TTGTTTAAGAAGGGTGGAGGAGTTTGT	2	3	12
3	TGGGTGAAGAAGTTTGTAGGAGGTTTG	5	2	2
3	GGGGGGAAGAATGGGGTAGGATTTTGT	7	2	3
3	GGTTTGAAGAATGGTTTAGGAGGTGGT	6	2	3
3	TGGGTGAAGAAGTTGGTAGGAGTGTGT	3	3	2
3	TTGTGTAAGAAGGTGGGAGGATTGGGG	3	2	2
3	GTGTTGAAGAAGTTGTGAGGATTTGGG	2	3	3
3	TTTGGGAAGAATTTGGGAGGAGTGGGT	4	6	2
3	TGTGTGAAGAAGGTGGGAGGAGGGGGT	7	3	4
3	GTGGGGAAGAAGTGTTGAGGATGGGGG	4	6	2
3	TGGGGGAAGAAGGGGGGAGGAGTGGTG	3	3	3
3	GTGTGGAAGAAGGGGGGAGGAGGGTTT	2	7	3
3	GGGTGTAAGAATTGGTGAGGATGGGGG	3	2	2
3	GGTGTGAAGAATTGGGGAGGATTTGGG	2	3	4
3	GGGGGTAAGAAGTGGGGAGGAGGTTGG	2	2	5
3	TTGTGTAAGAAGGGTGGAGGATGGGTG	3	2	2
3	TGGGGGAAGAATGGTTTAGGATGTTGG	2	8	2
3	GGTGGGAAGAAGGTTGGAGGAGGGGTG	3	2	12
3	TGGTGGAAGAAGGGGTGAGGAGTGTGG	3	4	4
3	GGGGGGAAGAAGTTGTGAGGAGGTGGG	6	3	6
3	TTGGGGAAGAAGTGGGGAGGAGGTTTT	3	2	5
3	TTGGGTAAGAAGTGGGGAGGATTGGTG	3	2	3
3	GGGGTTAAGAATGGGGTAGGAGGGGTT	3	2	3
3	GTTTGTAAGAAGTTGGGAGGATGTGGG	4	4	2
3	GGGTTTAAGAAGTTGTGAGGAGTTTGG	5	3	6
3	TGGTGGAAGAATTGGGTAGGAGGGTTT	2	3	3
3	GTGGGGAAGAATTTGGGAGGAGGGTTT	4	4	2
3	GGGGTGAAGAATGGGGGAGGATTTTGG	2	3	4
3	GTGTGGAAGAAGGGGGGAGGAGTGGGG	2	3	11
3	GGGGGGAAGAAGTGGTGAGGATGGTGT	3	5	3
3	TGTGGGAAGAAGTGTGGAGGATTTTGT	5	5	4
3	GGGTGTAAGAATTTGGGAGGATGGGTG	3	2	5
3	GGGGGGAAGAAGGGTGGAGGATTTGTT	4	2	5
3	TGTGGTAAGAATGGTGGAGGAGTGGGT	2	2	6
3	GTGGGGAAGAAGTGGGTAGGATTGGGG	6	2	3
3	TTGTGGAAGAATTGGGGAGGAGTGGGG	2	4	3
3	GGTTTTAAGAATTTGGGAGGAGGGTGG	2	2	4
3	TGTGGGAAGAATGTGTGAGGAGGGGGT	5	5	5
3	GTTTGGAAGAATGGGGTAGGAGTGGGT	5	7	6
3	TTTGGTAAGAATGTGGGAGGAGGTGTT	5	3	3
3	TGGGGTAAGAAGGTGGTAGGAGTTTGG	3	4	2
3	TTTGTGAAGAAGGTGGTAGGAGGTGTT	2	4	9
3	TGGGGGAAGAAGTGGTGAGGAGTTGGG	3	2	2
3	TGGGGGAAGAAGGGTTTAGGATGTGTG	4	3	3
3	GTGTTGAAGAATGGGGGAGGAGGGGTG	3	3	2
3	GTGGGGAAGAAGGTGGGAGGATTTTGG	3	3	3
3	TTGGGTAAGAAGGGGTGAGGAGGGTGG	3	2	2
3	GGTTGTAAGAATGGTGGAGGAGTTTTG	6	2	9
3	GGTGGTAAGAAGGGTGGAGGAGGTTGG	9	2	3
3	TGGGTTAAGAAGTGTGTAGGATTTGGG	3	3	3
3	TGGTGGAAGAAGGGGTGAGGAGGTGGG	3	3	3
3	TGGGTGAAGAATTGGGGAGGAGGTGGT	3	4	2
3	GTTGTGAAGAATGTGGGAGGAGTTTGT	4	2	3
3	TGGGGTAAGAAGGTTGGAGGATGGGGT	4	4	2
3	TGGGTTAAGAAGGGGGTAGGAGGGGTG	2	4	6
3	TGGGTGAAGAAGTTGTTAGGAGGGTTG	3	2	3
3	GTGTGGAAGAATGGGGGAGGAGTGGGT	7	3	2
3	GGTTTGAAGAAGGGGGTAGGAGTGGGG	3	2	4
3	TGGTTGAAGAAGGGTGGAGGAGTTTGG	2	2	4
3	TGGGTGAAGAAGTTTGGAGGAGTTGGG	6	2	3
3	TGTGGTAAGAAGGGGTGAGGAGGGTGG	5	3	5
3	GGTGGGAAGAAGGGGGGAGGAGGTGGG	2	3	3
3	TGGTTTAAGAAGGGTGGAGGAGGTGTG	4	9	4
3	TTGGTTAAGAAGTGGGTAGGATTGGGG	2	11	5
3	TTGGTGAAGAAGGGGGGAGGATGGTTG	2	4	3
3	TTGGTGAAGAAGGGGTTAGGAGTGGGG	3	5	4
3	GGGTGTAAGAATTGGGTAGGAGGTGGG	4	4	3
3	TTGGTGAAGAATGTGGGAGGATGTGGG	2	4	3
3	TTGTTTAAGAAGGGGTGAGGATGTTTG	8	2	2
3	GTGTGGAAGAATGTTTGAGGAGTTTGG	2	4	4
3	GTTGTTAAGAAGGGGTGAGGAGGTGGG	3	5	2
3	GGGGGGAAGAAGTGGGGAGGAGGGGGG	4	5	2
3	TTGGGTAAGAAGTGTGTAGGAGGTGGG	8	5	2
3	TGTGGGAAGAATGTGGTAGGATGGGTT	11	4	2
3	TGGGGTAAGAATTGGTTAGGATTGTTT	2	3	6
3	TGGGGTAAGAAGGTTGGAGGAGTGTTT	7	2	2
3	TTGGTTAAGAAGGTTGGAGGATTGGGG	5	2	3
3	TGGGGTAAGAATGTGTTAGGAGTTGGT	2	4	2
3	GTGGGGAAGAAGTGGGTAGGAGGTGTG	6	3	2
3	TGGGGTAAGAATGTGGGAGGAGGGGGT	2	3	3
3	GGGGTGAAGAATTGGTGAGGAGTGTGG	4	4	5
3	TGGGTGAAGAAGTGGTGAGGAGGGTTT	4	8	12
3	GGTGTGAAGAATTGGGTAGGAGTGTTT	4	2	8
3	TGGGTTAAGAATGGGGGAGGATGGGGG	3	3	4
3	GGGGGGAAGAAGGGTGGAGGAGGGTGG	6	2	2
3	TGGGGGAAGAAGGGTGTAGGAGGTGTT	4	2	2
3	TGGTTGAAGAAGGGGTTAGGAGGGGGG	3	2	9
3	GTGTGGAAGAATTGGGGAGGATGGGGG	4	3	2
3	GTTGTTAAGAAGTGGGGAGGAGGGGGG	2	3	3
3	TGGGTGAAGAATGGGGGAGGATTTTTT	2	3	3
3	GTTGTGAAGAAGTGGGTAGGAGGGGGG	2	8	2
3	TGGGGGAAGAAGGGGTGAGGATGTTTG	2	8	2
3	TGTTGGAAGAAGTGGGTAGGATTGGTG	2	4	3
3	TTGGGGAAGAATGGGGTAGGATTTTGT	4	2	5
3	GGGGTTAAGAATGGGGTAGGAGGGTTT	6	8	2
3	GGTGTTAAGAAGTTGGGAGGAGTGTGG	4	3	3
3	TGGGTTAAGAAGGGGGTAGGAGTGGTG	8	3	3
3	TTGGTTAAGAAGTTGGGAGGAGTGTGT	3	7	2
3	GTGGGGAAGAATGGGGGAGGAGTGGGG	4	4	2
3	GTGGGTAAGAAGGTGGGAGGAGTGGTT	3	3	4
3	TGGTGTAAGAATGGTTGAGGAGGTGTT	2	9	3
3	TGGGTTAAGAATTGGTGAGGATGTGTG	3	5	5
3	TGTTTGAAGAAGTGGGTAGGAGGTGTT	2	2	2
3	GTGGGGAAGAAGGTTTTAGGAGGGGGT	4	2	2
3	GGTGGTAAGAAGGTGTTAGGATTGGGT	2	2	2
3	GGGTGTAAGAAGTTGGGAGGATTGTTT	3	2	3
3	TTGGGGAAGAAGGGGTGAGGATGTGGG	3	3	2
3	TGGGTTAAGAAGGTTGTAGGATTTTGG	2	5	7
3	GGGGGGAAGAATGTGGTAGGAGGGGGG	5	2	2
3	TGTGTGAAGAAGTTGGGAGGAGTTTGT	4	2	5
3	GTTTTGAAGAAGTGTGGAGGAGTGGGG	2	3	2
3	TGTTGGAAGAAGGGGGGAGGAGTGGGG	7	3	4
3	GGTTGTAAGAAGGTGGGAGGAGTGGGT	3	3	11
3	TGGGTGAAGAATGGGTGAGGATGGTGG	7	4	7
3	GGTTTTAAGAAGGGGTGAGGATGGGTG	3	2	5
3	TGGGGTAAGAAGTGGGGAGGATGTGGG	5	3	2
3	GGGGGGAAGAAGGTGTGAGGATTGGTG	2	6	3
3	TTGTGTAAGAAGTGTGTAGGATGTGTG	3	2	2
3	TTGGGTAAGAAGGGTTTAGGATTTGTT	2	2	4
3	TTGTGGAAGAAGGTTGGAGGATGTTGT	5	4	5
3	TGGGTTAAGAATGGTTGAGGATGGTGT	3	2	2
3	TGGTGGAAGAATGTGGGAGGAGTGTTG	3	3	2
3	TGTGGGAAGAAGGTGGTAGGAGGTTGT	6	6	5
3	TGTTGGAAGAATTTGTGAGGATGTGTG	4	3	3
3	GGGTGGAAGAAGTGGGTAGGATGTGGT	3	5	3
3	TTGTTGAAGAAGGGGTGAGGAGGGTGG	2	3	4
3	TGGGGGAAGAATTTTTGAGGATGGTTT	2	4	2
3	TTGGGTAAGAAGGGTGTAGGATTTGGT	2	2	4
3	TTTGTGAAGAATGGGTGAGGAGGGGGT	3	2	6
3	GTGTTGAAGAATGGGGTAGGAGTGGTT	3	4	3
3	GTGTTTAAGAAGGGGGGAGGAGGGTGG	2	4	2
3	GGTGTGAAGAAGTGTGGAGGAGGTGGG	3	3	18
3	GTGTGTAAGAAGGTTTGAGGATTTTTT	2	3	2
3	TGGTGTAAGAATGTGTGAGGAGGTGGT	3	4	2
3	TGTTGGAAGAATGGGGTAGGAGTGGGT	6	2	2
3	GTGGTTAAGAATGGTTGAGGAGTTGGG	3	4	10
3	TGTGGGAAGAAGGGGGGAGGAGTTGGG	2	4	3
3	TGTTGTAAGAATGGGTGAGGAGTTTGG	3	3	2
3	TGGGGTAAGAAGTGGGGAGGATTGGGT	5	2	4
3	GGGGTGAAGAATTGGGTAGGAGTGGGG	4	6	2
3	GTGGTGAAGAATGTGGGAGGAGGGGTT	3	4	8
3	TGTTGTAAGAATTGGTGAGGAGGTTTG	6	2	3
3	TGGGGTAAGAAGGTGGTAGGAGTTTTG	3	3	2
3	GTGGTTAAGAAGTTGTGAGGATGGTGT	5	2	3
3	TTGTGTAAGAATGGTGGAGGAGGGGGT	2	6	2
3	GGTGTGAAGAATGGTGTAGGATGTGGG	2	4	3
3	TTGGTGAAGAATTGTTTAGGAGGTGGT	2	5	2
3	GTGTGGAAGAAGTGTGTAGGATTGTGG	3	4	2
3	GGGGGGAAGAAGTTGGGAGGAGTTGGG	6	2	8
3	TGTGTTAAGAATTGGGGAGGAGGGGTG	7	3	2
3	TGGGGGAAGAATGTGTGAGGAGTGGTT	3	3	2
3	TGTGTGAAGAATGGGTTAGGAGTGGGT	4	3	6
3	GGGTGTAAGAATGGTGGAGGATGGGGG	4	2	6
3	GGGGTTAAGAATTTGGGAGGATGTTTT	6	5	2
3	GTGGGGAAGAAGGTGTGAGGAGGGGGG	2	2	2
3	GGGTGGAAGAAGTTGTGAGGAGTGGTG	3	2	2
3	TTGTGTAAGAAGTGGGTAGGAGTGGTG	2	2	3
3	TTGTGGAAGAATTGTTGAGGAGGGGGT	6	3	2
3	GTGTGGAAGAATGTGTGAGGATTTTGG	4	2	3
3	TTTGTGAAGAATGTTTTAGGAGTGGTT	2	8	2
3	TGTGGGAAGAAGTGGTTAGGAGGTTTG	2	2	4
3	TTGGGTAAGAAGGGTTGAGGAGTTGGT	6	4	3
3	TGGGTGAAGAAGGGGGTAGGAGTTTTG	3	4	2
3	GGGTGGAAGAAGTTGTGAGGATGGGGT	3	2	4
3	GGTTGGAAGAATGTTTTAGGAGGTTGT	5	2	4
3	TTTTTGAAGAAGTGGGTAGGAGGTTTT	3	2	3
3	GGTTGGAAGAAGGTTGTAGGAGTGTTT	2	4	2
3	TTGGGGAAGAAGTTGGGAGGAGGGTTT	3	2	2
3	GGGGGTAAGAATGTTTGAGGATGTTGG	2	7	3
3	GGGTTTAAGAATGTTTTAGGAGTGGTT	3	2	5
3	GTGTTGAAGAAGTGTGGAGGAGTGGGT	2	3	6
3	TTGTTGAAGAAGTGGGGAGGAGGGGGT	4	2	3
3	GTTGGGAAGAAGGGGGTAGGATGGGGT	2	2	2
3	GTTGGTAAGAAGTGTGTAGGAGGGGGG	2	2	4
3	GTTGGTAAGAATGTTTGAGGAGTGTGG	2	5	5
3	GTGGTGAAGAAGGTTGGAGGAGTTGTG	5	2	2
3	TGGGTTAAGAAGGTTGGAGGATTGGGT	5	3	2
3	TGGGTTAAGAAGGGTGTAGGAGGGGGG	5	3	8
3	GGGGTTAAGAATTGGGGAGGAGTGGGT	5	2	3
3	TTGTTGAAGAAGTTGGGAGGAGTGGGG	6	2	3
3	GGGTGTAAGAATGTTGGAGGAGGTTTT	2	4	4
3	TTTGTTAAGAAGGGGGGAGGAGGGGGT	2	2	4
3	TTGGTGAAGAATGTTTGAGGATTGGTG	2	3	2
3	TTTGTGAAGAATTGGGGAGGAGGGTTG	2	3	3
3	GGTTGGAAGAATTTGGGAGGAGTGGGG	2	4	5
3	GTTTGGAAGAAGTGGTGAGGATTGTGG	2	3	4
3	TGGTTGAAGAAGGGGGGAGGATTGGGG	2	3	8
3	GGTTTTAAGAAGTGTGTAGGATTGGGT	3	2	2
3	TGGTGGAAGAAGGGTTTAGGAGTTGGG	7	5	5
3	GGGGGTAAGAAGGTGGGAGGAGGGTTG	5	3	4
3	TTGGTTAAGAAGTGGGGAGGAGGTGGT	3	2	5
3	TTGGTGAAGAATGTGGTAGGAGGTTTT	3	2	3
3	TTGTGTAAGAAGTGGTGAGGATGTTGG	5	2	2
3	GTGGGGAAGAATGGTGTAGGATGTTTG	3	5	2
3	TTGTGTAAGAAGTGTTGAGGAGTGGTT	3	2	2
3	GTGTGGAAGAATTTTGGAGGATTGTGG	3	4	4
3	TGGGTGAAGAATTTTGGAGGATTGTGG	2	2	3
3	TGGGGTAAGAATGGTGGAGGAGTTGGG	2	3	4
3	TGGGTTAAGAAGTGTGGAGGATTGGTG	2	2	2
3	TTGGGTAAGAATTTTGGAGGAGTGGGG	3	2	3
3	GGGTGGAAGAATTGTGGAGGAGTGGGT	2	4	3
3	GTTGGGAAGAAGTTTTGAGGATGGTTT	5	2	5
3	GTGGTTAAGAATTGGTGAGGAGGGGTG	6	4	2
3	TGGGTGAAGAAGGTGGGAGGAGTGGGG	5	3	6
3	TTTGTGAAGAATGTTTTAGGAGGTGGG	4	3	10
3	TTGTTTAAGAATTGTTTAGGATTTGTG	2	4	7
3	GTTGGGAAGAAGTTGGGAGGATGTGGG	5	8	3
3	TTGTTTAAGAATTTTGGAGGAGTTTGT	2	2	2
3	GGGGGGAAGAAGGGTGGAGGAGGTGTG	3	2	4
3	GGGTTGAAGAAGGTTGGAGGATGTTGG	4	7	3
3	GGTTGGAAGAAGTTGGGAGGAGTGGGG	3	2	3
3	TTGGGGAAGAATGGGTTAGGAGGGGTG	3	7	3
3	TTGGTGAAGAATGGGGTAGGATGTGGG	2	6	3
3	GTGTGTAAGAATTTTGGAGGAGGGTGG	3	2	2
3	GGGTGGAAGAAGTGGGGAGGAGTTGGG	3	3	4
3	TGGTGTAAGAAGTTGTGAGGAGGGTTG	2	2	2
3	TGGGGGAAGAAGTTGGGAGGAGGGGTT	4	3	3
3	GGGGTTAAGAATTGTTTAGGAGTGGGT	2	2	2
3	TGGGGGAAGAATGTGTGAGGAGTTGGG	3	4	5
3	TGTGTGAAGAAGGGGTTAGGATGTTGG	4	3	3
3	GTGTGGAAGAAGGGGGTAGGATTGTGT	2	2	2
3	GTGGGTAAGAAGTTGTGAGGAGGGGGT	5	2	3
3	TGGGTGAAGAAGGGGGTAGGAGTGTGG	2	4	2
3	TGGGTTAAGAAGTGGGTAGGAGGGTGG	3	3	2
3	TTGTGGAAGAATGTGGGAGGATTGGGT	2	4	3
3	GGGTGGAAGAAGGGGGGAGGAGGTGGT	2	5	5
3	TTGTGTAAGAATGTGTTAGGAGGGGGG	2	2	3
3	GGGTTTAAGAAGGGGTTAGGAGGGGGG	2	7	3
3	GGTGTTAAGAATGGTGGAGGAGTTTTT	2	4	2
3	GTGTTTAAGAATTGTGGAGGAGGTGGG	2	2	6
3	TTGTTTAAGAAGGTTGTAGGATGGTTG	2	2	2
3	TGTGTGAAGAAGGTTGGAGGATGGGTG	2	2	2
3	GTGGTTAAGAAGGTGTGAGGAGGGTGT	2	7	2
3	TTGTGGAAGAATGGTGTAGGAGGGTGT	4	7	12
3	GTGGTGAAGAAGGGTTTAGGATGTGTT	2	7	2
3	GGGGTTAAGAAGTTGGGAGGATGGTGT	4	3	5
3	TGTTGTAAGAAGTTTGTAGGAGGTTTG	4	2	2
3	TGGGGGAAGAAGTGGGGAGGAGGGTGT	8	2	2
3	GGTGTTAAGAAGTGTGTAGGATGTTTG	2	3	6
3	TTTGTGAAGAATGTGTTAGGAGTGGTG	3	3	4
3	GTTGTGAAGAAGGGTTTAGGAGTGGTT	3	2	2
3	GGGTTGAAGAATTGTGTAGGATTTTTT	3	7	9
3	GTGGTTAAGAATGGGGTAGGATTTGGT	3	3	3
3	GGGGTTAAGAATGTGGGAGGATGGGTT	2	2	3
3	GGTGTGAAGAAGGGTTGAGGAGGGTGT	3	2	3
3	GGGGGGAAGAAGGGTGGAGGATGGTGG	7	3	4
3	TGGTGGAAGAAGGGGGGAGGAGGGGTG	6	8	4
3	TGGGTGAAGAAGGGGGTAGGAGTGGGG	2	4	7
3	TGGGGGAAGAAGTTGGGAGGATGTGTG	4	4	9
3	GGTGTGAAGAAGTGTGTAGGATGTGGG	6	3	2
3	TGGGTTAAGAAGGTGGTAGGATTTTGT	2	4	2
3	TGTGTGAAGAATGTTGGAGGAGGGTTT	3	4	2
3	GGTGTGAAGAAGGGGGTAGGATTGTGG	4	4	2
3	GGGTTGAAGAAGGGGGTAGGAGGTGGG	4	2	3
3	GTGTGTAAGAATGGGGTAGGATTGGTT	2	2	3
3	GGGGTGAAGAATGGGGGAGGAGGTGGG	3	2	10
3	GTTGTGAAGAAGTTGGTAGGAGGGTGG	2	2	2
3	TGGGTGAAGAATGGGGGAGGAGGTTGT	4	5	5
3	TTGGGGAAGAAGGTGGTAGGATGGGGG	3	2	2
3	GTGGGTAAGAATGGGGTAGGAGTTGTG	3	2	4
3	GTTTTGAAGAAGGGGGGAGGAGTGTTT	3	2	2
3	GTGTTTAAGAAGTGGGTAGGATGTGTG	2	6	2
3	GGTGTTAAGAAGGGGGGAGGAGTTTGG	2	7	3
3	TTGGGTAAGAATGTTGGAGGAGTGTTG	3	2	2
3	TTGGTTAAGAAGTTGTGAGGAGGGTTT	3	2	3
3	TTTGTGAAGAATGGGGTAGGAGTTTTG	2	4	2
3	TGGGTGAAGAATTGTGGAGGATTGTGT	2	5	3
3	TTGGGGAAGAAGTTTGGAGGATGTGGG	7	2	3
3	TGGGTGAAGAAGTGGTTAGGAGTTTGT	2	2	5
3	TGGGGTAAGAATTTTGGAGGAGTTGGG	4	2	3
3	GTTTTGAAGAAGGTGGGAGGAGTGGGG	5	2	6
3	TGGGTTAAGAAGGGGGTAGGATGTTGT	8	2	4
3	GGTGTTAAGAAGTTTTTAGGATGGGGG	6	4	2
3	TTTGTGAAGAAGGTGGGAGGATTGTTG	5	3	3
3	TGTGGTAAGAAGGGGGGAGGATGGGGG	2	3	2
3	GTGGTGAAGAAGTTGTGAGGATTGTTG	2	5	4
3	TGTGTGAAGAAGTGGGGAGGAGTTGGG	2	2	2
3	TTGGGGAAGAATGTGTGAGGAGTTGGG	4	5	7
3	GGGGGGAAGAAGTTGTGAGGAGGGTGT	4	2	7
3	TTTTGGAAGAAGGGTTTAGGAGGTGGT	5	2	2
3	TGGGGGAAGAAGGGGTGAGGATTGTGG	5	2	11
3	GGTGTTAAGAAGGGGGGAGGAGGGGTG	2	12	5
3	TGGGGTAAGAAGGGTGTAGGATTGGGG	2	4	6
3	TGTGTTAAGAAGGTTTGAGGAGTGGTT	2	2	2
3	GGGGTTAAGAATTGGGTAGGATGGGTG	2	4	2
3	GTGGTTAAGAAGTGGGGAGGAGTTTGG	2	3	4
3	GGGGGGAAGAATGGGTGAGGATGTGGG	5	3	2
3	TGGTGTAAGAATTTGTGAGGATTTGGG	2	3	2
3	TTGGTTAAGAATGTTGTAGGATTGTGG	4	3	2
3	GGGTTTAAGAATGTTGGAGGAGGGTGG	2	6	2
3	GGTGGTAAGAAGTGGTTAGGATGGGGG	4	2	6
3	GTTGTGAAGAAGTTGGGAGGAGGTGGG	3	7	4
3	GGGTGTAAGAATTGTGGAGGATGGGGG	2	5	2
3	TGTTGGAAGAATGGGTGAGGAGGGTGG	3	6	5
3	TTGGTTAAGAAGTTGTGAGGAGGGGTG	3	4	7
3	TGGTGTAAGAAGGTGGGAGGAGGTGTT	4	2	2
3	GGTGGTAAGAAGGTGTGAGGAGGGGGG	10	3	4
3	GTGGGGAAGAATTGGTGAGGAGTGGTT	3	2	4
3	GTGGTGAAGAAGGGGGTAGGAGTTGGT	5	2	4
3	TGGGGGAAGAATTTGGTAGGATGGTTT	3	2	2
3	TGTGTGAAGAATGGTGGAGGAGGGTGG	3	2	2
3	TGGGTGAAGAAGTTTTTAGGAGTTGTT	2	2	7
3	TTGGTGAAGAAGTTGTTAGGAGGTTGG	3	4	5
3	TGGGGGAAGAAGTGGGGAGGAGTTTTT	2	4	2
3	TTGGGGAAGAAGTGTGTAGGAGGGGGT	4	4	2
3	GTGGTGAAGAAGTTGTTAGGAGGGGGT	6	2	2
3	TGGTGGAAGAATTGGGGAGGAGGGGGT	3	4	4
3	GGGGGTAAGAATGTGGTAGGAGGTTGG	6	2	2
3	GTGTGGAAGAAGGTGTGAGGAGGTGGG	3	3	2
3	GGGGTTAAGAATGTTGGAGGATTGGGG	3	4	7
3	GTGGGTAAGAAGTTGTGAGGATGGGGT	2	2	4
3	TTGGTTAAGAAGGTTTGAGGAGTGGGT	2	2	3
3	TTGGGGAAGAAGTGGTGAGGAGGTGTG	2	2	2
3	TTGGGTAAGAAGTTGGTAGGATTGGTG	3	2	3
3	GGGTGGAAGAAGTTTGGAGGATTGGGT	3	2	3
3	GTTTGGAAGAATTTTGGAGGAGTTTGG	3	2	3
3	GTGTTTAAGAATGGGGGAGGAGTGTGG	2	2	4
3	GTGTGGAAGAAGTGTGGAGGAGGTGTT	2	2	2
3	TTTGTTAAGAATGGGGGAGGAGGTTTT	6	3	4
3	GTTTTGAAGAATGGGGGAGGATGTGTG	4	2	2
3	GGGTGGAAGAATTTGGGAGGAGGGGGG	5	2	8
3	GTGGTGAAGAATGGGTGAGGAGGGGGT	2	7	5
3	GGGGGGAAGAATGGGTTAGGAGTTGGG	10	13	2
3	TGTGTGAAGAAGGGTTGAGGAGGGTTG	5	2	7
3	GTGTTTAAGAAGGGGGTAGGAGTTGGG	4	2	2
3	TGGTTGAAGAATGTGTGAGGATGGTGG	2	5	7
3	TTGGGTAAGAAGGGTGTAGGATGTTGT	8	5	2
3	GGGTTGAAGAAGGTGGGAGGATGGGGT	2	2	2
3	GGGGTGAAGAAGGGTGGAGGATGTTGG	2	2	7
3	TTGTGGAAGAAGGGGGGAGGAGTTGGG	9	3	5
3	TGGTTTAAGAAGGGTGGAGGAGGGGTG	4	3	4
3	GTGGTGAAGAAGGTTTTAGGAGTGTGG	4	2	6
3	TGGGGGAAGAATGGTGGAGGATTTGGG	2	3	2
3	TGTTTGAAGAAGGTTGGAGGAGTGGTG	3	2	3
3	TGGGGGAAGAATGTGTGAGGAGTGGGG	3	5	3
3	GGGGGGAAGAAGTTTGTAGGAGGGGGG	2	3	3
3	GGTGGGAAGAAGGGTGGAGGAGGGGGT	9	3	6
3	GTGTGGAAGAAGGTGGGAGGAGTGGGG	4	15	10
3	GTGGGTAAGAAGGTGTTAGGATGGGGG	4	4	7
3	GTGGGGAAGAATGGGTGAGGATGGTGG	3	2	4
3	GTTTTTAAGAAGTGGGTAGGATTGTTG	8	2	3
3	TTGGGGAAGAAGGGGGTAGGAGGTGTG	7	4	2
3	TTGTGTAAGAAGTGTGGAGGATGGGGT	2	2	2
3	GTGGTTAAGAATGTGGTAGGAGGGGGT	3	8	3
3	GGGGTGAAGAATGGGTGAGGAGTGTTG	3	3	3
3	TGGGTTAAGAATTGTGGAGGAGGGGTG	4	5	2
3	GTGGTTAAGAAGGTGTTAGGAGGTGGG	2	2	5
3	TGGGGGAAGAAGTGTGTAGGAGGGGTT	2	4	3
3	TGGGGGAAGAATGGTTGAGGATTGTTG	5	2	3
3	TGGTGTAAGAAGTTTTTAGGAGTTGTG	6	2	2
3	GGGGGGAAGAATGGGGGAGGATTGTGG	7	4	5
3	GGGTTTAAGAAGGGTGGAGGATTTTGT	3	2	2
3	TGGGTGAAGAATTGTGGAGGATGGGTG	6	2	7
3	TGTGTGAAGAATTTGGGAGGATTGTGG	2	3	5
3	TTTTTTAAGAATTGTGTAGGATGTGGG	3	2	2
3	GTGTTGAAGAAGTGTGTAGGATTGGGT	3	3	3
3	TGGGTGAAGAAGTTGTGAGGAGGGGGG	5	3	3
3	GGGGTGAAGAATTGGTGAGGATTGGGT	4	3	2
3	GGGGTTAAGAATGTGGGAGGAGGGTTT	2	3	3
3	TTTGGGAAGAAGTTGGGAGGATGTGTG	2	3	2
3	TTTGTGAAGAAGTGTTGAGGAGTGGGG	2	2	7
3	TGGGGGAAGAATTGGGGAGGAGTTTTG	2	3	4
3	TTGTGTAAGAATGTGTGAGGATGTGTG	3	29	3
3	TGGGGTAAGAAGTGGGGAGGATGGTGG	2	4	5
3	TGGGTTAAGAATGGTGTAGGAGGTTGT	4	5	2
3	TGGGTGAAGAATTTTGGAGGAGGTTTG	2	2	2
3	TTGGGTAAGAATGTGTTAGGAGGGTGT	4	2	4
3	TTGTTTAAGAATGTGGGAGGAGTGTGT	3	2	3
3	GTGGTGAAGAATGGGTGAGGAGTGGGG	2	2	8
3	GTTTTTAAGAAGTGGTTAGGAGGTTTG	2	3	3
3	GTGGGGAAGAATGGGGTAGGAGGGGTG	2	3	2
3	TTTTGTAAGAAGTGGGGAGGAGTGTGG	2	3	2
3	TGGGGGAAGAAGGGTGTAGGAGGGTGT	2	8	3
3	GGTTGGAAGAATGGGGGAGGAGTGGGG	2	4	7
3	TTTGGTAAGAAGTGGTTAGGATGGGTG	2	3	5
3	TTTGTGAAGAAGGGGTTAGGATGGGTT	3	3	9
3	GGTTGGAAGAATTTTGGAGGAGTTGTT	2	2	7
3	TGTGTGAAGAAGGGGTGAGGATGGTGG	2	2	4
3	GTGGGGAAGAATGTGTGAGGAGTGTGT	7	2	5
3	GGTGTGAAGAATGGGTTAGGAGGGGTG	3	7	2
3	TTGGGTAAGAATGGGGTAGGATTGTGG	4	3	4
3	TTTGGGAAGAAGGTGGGAGGAGGTGGT	2	4	3
3	TTTTGGAAGAAGGGGGGAGGATGGTTG	4	9	2
3	TTGGGTAAGAATGGGGGAGGATGTTGG	3	2	3
3	GGGTGTAAGAAGGGGGGAGGAGTTGGG	7	3	14
3	GTGTTTAAGAAGGTGGGAGGATGTGGG	2	3	5
3	TGTGGTAAGAATTGGGTAGGAGGTTTG	4	2	8
3	TGGGTGAAGAATTGTGTAGGATGGGGG	6	2	8
3	TGGGTGAAGAAGGGGGTAGGATTTGGG	3	4	2
3	GTTGGGAAGAAGGGGTGAGGATTGGTT	3	2	3
3	TGGGGGAAGAATGTGGTAGGATTGGGT	2	2	2
3	TTGGGTAAGAAGGGGGGAGGAGGTTTG	6	4	5
3	TGGGGGAAGAATGGTGGAGGAGGTGGG	2	3	3
3	GGTTGTAAGAAGTGGTTAGGATGGTGT	2	2	2
3	TTTTGGAAGAAGGGTTTAGGATTGTTT	4	5	2
3	GTGGGGAAGAATTGTGTAGGATTGGTG	2	2	2
3	GGGGGGAAGAATGGGGGAGGAGTGTGG	3	3	7
3	TTGTGTAAGAAGGTTTTAGGATGGTGT	5	2	2
3	TGGGTGAAGAAGTTGGGAGGAGGGTTT	4	7	4
3	TGGGGTAAGAATTTTTGAGGAGGGGTG	4	3	3
3	GTGTTTAAGAATTGGTGAGGATGTTGG	2	3	6
3	TTTGTGAAGAATGGGTGAGGAGGTGTG	3	2	2
3	GGGGGGAAGAAGGGGGGAGGATTGGGG	2	4	3
3	GGTGGGAAGAAGGTTTGAGGATGTGTG	3	2	2
3	GGGTGGAAGAAGGGGGGAGGAGGGGGT	3	2	2
3	GGGTGGAAGAAGGTGTGAGGAGTGGTG	3	2	3
3	GTGTGTAAGAAGTGTGTAGGAGGGGTT	2	4	4
3	TGGGTTAAGAAGGGGGTAGGAGGGGTT	2	2	3
3	GGGGTTAAGAATTGTGGAGGAGTTGGG	2	4	10
3	TGGGTGAAGAATGGGGTAGGATTGGGT	2	11	9
3	TGGGTGAAGAAGGTTGGAGGATGGGGG	2	3	2
3	TTGTTGAAGAATGTGGTAGGAGGGGGG	2	2	3
3	TTTTTGAAGAAGTTGTTAGGATTGGTT	2	2	3
3	GTTTTGAAGAAGGGGTTAGGATGTTTT	3	4	3
3	TGGGGTAAGAATGTGGGAGGAGGGGGG	3	4	2
3	TGGGGGAAGAAGTGGGGAGGAGGTTTG	4	2	3
3	GGGGTTAAGAATGGGGTAGGATTTGGG	7	5	3
3	TGGTGGAAGAAGTGGTTAGGATGTTTG	5	4	4
3	GGGGTGAAGAATTGGTGAGGAGGGTGT	2	2	7
3	TGGGTGAAGAATGTGGTAGGAGTGTGG	5	10	8
3	TGGGGGAAGAAGGTGTGAGGATTGTTG	3	6	3
3	GGGGTTAAGAAGGTGGGAGGAGGTGGT	3	3	7
3	TGGGGGAAGAATGGGGTAGGAGGTGGG	4	2	2
3	TGGGGGAAGAAGTTGGGAGGATTGGGG	5	2	2
3	GGGGGGAAGAATTGTGGAGGATTGGGG	7	6	2
3	GGGGGGAAGAAGTGGGGAGGAGTGGTG	3	6	5
3	GGGGGGAAGAATGGGTGAGGAGGTTTG	2	5	3
3	TGTTTGAAGAAGGTGTTAGGAGTGTGG	3	3	6
3	GTGTTTAAGAAGTTGGGAGGAGGGGGT	5	5	2
3	TTGTGGAAGAATTGGGTAGGATGGTTG	3	3	4
3	GGGGTTAAGAAGTGGGGAGGAGTGTGT	6	2	2
3	TTGTGGAAGAAGGGTGTAGGAGGGGTT	2	2	2
3	GTGGGGAAGAAGTTGGGAGGAGGTGGG	3	3	2
3	TGGTTGAAGAAGGTGTGAGGAGTTGTG	9	2	6
3	GTGTTGAAGAATTGGGTAGGAGTGGGT	3	2	2
3	TGGGTTAAGAATTGGTTAGGAGTGGGT	2	3	6
3	GTGGGTAAGAATGGTGGAGGATGGGGG	4	4	5
3	TGTGTGAAGAAGGTTGTAGGATGGGTG	6	2	2
3	GTGTTGAAGAAGGTTTGAGGAGGTGGG	5	2	2
3	TTGGTGAAGAAGGTTGGAGGAGGGGGT	4	2	2
3	GTGGTGAAGAATTTGGTAGGATTGGTT	2	2	2
3	TGTTGGAAGAAGGTGTGAGGATGGGTG	3	6	7
3	TGGTTGAAGAAGGGTGTAGGAGGTGTG	3	3	2
3	TTGGGGAAGAAGGGTGTAGGATGGGGT	3	2	2
3	TGTGTGAAGAATGGTTTAGGATGGGTG	2	3	2
3	GGGGGTAAGAAGGGGGGAGGAGGGGGG	2	5	3
3	GGTGTTAAGAATGGGGTAGGATTGTTG	2	3	6
3	TGTGTTAAGAATGTGGGAGGAGGGTTT	2	3	2
3	GTTGTGAAGAAGGGTTGAGGATGGTTG	3	3	2
3	GGGGTGAAGAAGGTGTGAGGAGGGTGG	2	2	2
3	GGGGGGAAGAATTGGTGAGGATTGTGG	4	2	3
3	TGGTTGAAGAATGGGGGAGGATGGGGG	3	2	3
3	TTTTTTAAGAAGTTGTTAGGATGGGTT	5	4	2
3	GTTTGTAAGAATGTGGGAGGATTGGGT	2	4	2
3	TGGTGTAAGAAGGTTGGAGGAGGTTGG	3	2	2
3	TGGGGTAAGAATTGGGGAGGATGTTGG	2	5	3
3	TTTGTGAAGAAGTGGGGAGGAGGGTGT	2	2	3
3	TTGTTGAAGAAGGTGGGAGGATTTGTG	3	2	7
3	GGGGTTAAGAAGGGGGGAGGATGGTTG	2	2	2
3	TGGGGGAAGAAGTTTGGAGGAGTTGTT	2	7	2
3	TGGGTGAAGAAGGGGTTAGGATGTGGG	3	5	8
3	TTTGGTAAGAAGTTGTGAGGAGGTGTG	3	2	3
3	TGGGTTAAGAATGGGTGAGGAGGTGGG	3	2	8
3	TTGTGTAAGAAGGTTGTAGGAGGTTGT	2	3	2
3	TTGGTGAAGAATTTGGGAGGAGGTGGG	2	3	2
3	GTTTTGAAGAATGTGTGAGGAGTTGTT	2	3	2
3	TTGGGGAAGAATTGGGGAGGAGGGGTG	2	2	5
3	TGTGGTAAGAATGTGTTAGGAGGGTGT	4	2	2
3	GGGTTGAAGAATGGTGGAGGAGTGGGT	4	3	3
3	GGGGGGAAGAATGTGGGAGGATTGGGT	3	4	6
3	TTGTGGAAGAAGGGGGGAGGAGGTTGG	5	3	2
3	GTGGTTAAGAAGGGGGTAGGATTTGGT	3	4	2
3	GTGTGGAAGAATTGTGTAGGATTTTGG	3	4	4
3	TTGGGGAAGAAGGTGGGAGGAGTGTGG	4	6	5
3	TTGGTTAAGAATGGTTGAGGAGTGGGT	2	2	3
3	TTGTGGAAGAATGTGTGAGGATTGGGG	6	3	2
3	TGGGGGAAGAAGGTTGTAGGAGGGGGG	3	2	3
3	GGGGTGAAGAATTTTGGAGGAGTTGTT	3	2	2
3	GGGGTTAAGAATGTGGGAGGATTTTGT	5	3	3
3	TGGTGTAAGAAGTTGTTAGGATGGGGT	2	3	3
3	TTGGGGAAGAATGGGGTAGGAGGGTTT	3	2	7
3	GTGTTGAAGAAGGTTTGAGGATTGTGT	3	3	2
3	TTGGTGAAGAAGGGGTGAGGAGTGGTT	3	8	4
3	TGTGGTAAGAATGGTGGAGGATGGGGT	5	2	2
3	TGTTGGAAGAAGGTTGTAGGAGGGGGG	3	2	2
3	TTGGGTAAGAATGGGGTAGGAGTGTGG	4	4	2
3	GGGGTTAAGAAGTTGGGAGGAGGGTTG	2	4	3
3	GGGGGGAAGAATTGGTGAGGATGGGGG	2	2	8
3	GGGGTGAAGAAGTGTGTAGGATGGGGG	3	4	2
3	TGGGTTAAGAATTTGGTAGGAGTGGTG	2	3	5
3	TTTTGGAAGAAGGGTTGAGGATTTGGG	4	5	7
3	TGGTGGAAGAATGGGTGAGGAGTTTGG	3	3	3
3	TGGTGGAAGAATGGGGGAGGAGGGTTT	5	6	6
3	TGGGTGAAGAAGGTGGGAGGAGTTTTG	2	2	3
3	TTGTGTAAGAAGGGGTTAGGATGGGGG	5	3	3
3	TTGTGGAAGAATGGGGGAGGATGGTGT	4	4	2
3	GTTTTTAAGAAGGGGTGAGGATGGGGT	2	2	2
3	TTTGGGAAGAAGGGTGGAGGATGGGTT	2	7	2
3	GTGGTGAAGAAGGTGTTAGGAGGGGGG	2	3	4
3	TGGTTTAAGAAGGGGGTAGGATGTGGG	2	2	2
3	GTTGGGAAGAAGTGTTGAGGATTGTGT	2	5	2
3	TTGGTGAAGAAGTTGGTAGGATTGGGG	4	2	2
3	TTGTTGAAGAAGGTTGGAGGAGTGGGT	2	4	3
3	GGGTTGAAGAAGGGTTGAGGATTGTGG	2	6	7
3	GGGGGTAAGAAGTGGGGAGGAGTGGGG	2	2	4
3	TTTGGTAAGAATGGTTTAGGAGGGGGG	2	2	2
3	GGTGGGAAGAAGGGGGGAGGAGTTGGG	2	5	6
3	TTGGTTAAGAATTGGGGAGGAGGTGTT	2	2	2
3	TGGGTTAAGAATTTTGGAGGATGGGTG	2	2	4
3	TGGGTTAAGAATTGTTGAGGAGTTGTT	2	8	2
3	TTGGGGAAGAATGGTGTAGGAGTGGTT	2	4	2
3	TGTGGGAAGAAGTGGGGAGGAGTGTGG	2	5	6
3	TGTGGGAAGAAGTGGGGAGGAGGTTTT	3	3	2
3	TTGGGTAAGAATGGTTGAGGAGGTGTG	3	5	3
3	GGGGTGAAGAAGGGGGTAGGAGTTTTG	3	4	3
3	GTGGTTAAGAAGGTGTGAGGATTTGTG	2	4	4
3	TTGGGGAAGAAGGTTTGAGGATTGTGT	4	5	10
3	TGGGTTAAGAAGGGTGGAGGAGTGGTG	3	2	2
3	GTTGTGAAGAATTTTTGAGGAGGTTTG	4	5	7
3	TTGGGTAAGAATGGGGTAGGAGGTTTG	3	4	2
3	TTGTTTAAGAATTGTGGAGGATTTGGG	2	2	4
3	TTGTGGAAGAATGGGGGAGGAGGGGTG	3	2	4
3	GGGGTGAAGAATGGTGTAGGAGGGGGT	2	2	2
3	TTGGTGAAGAAGGTGGTAGGAGGGTGT	4	2	2
3	TGTGGTAAGAAGGGGGGAGGAGGGGGG	4	4	5
3	GTGGGGAAGAAGTGGTTAGGAGGTGGG	2	2	6
3	GTGTGTAAGAAGTGGGGAGGATGTTGG	2	3	3
3	TGGTGGAAGAATGTGGGAGGAGTGTGT	7	4	2
3	TGTGGGAAGAAGGGGGGAGGAGTGGGG	5	3	2
3	TTGGGGAAGAATTGTGGAGGATTTGGT	5	9	12
3	GTGGTGAAGAAGGGGGGAGGATTTGGG	3	2	2
3	GTGGGTAAGAAGGGGGTAGGAGTGGTG	2	3	10
3	TGGGGGAAGAAGGGGTGAGGATGGGGG	2	2	2
3	TGTGTGAAGAAGTGTGTAGGAGGTTGT	4	2	2
3	TGTGTTAAGAAGGGGTGAGGAGGGGTG	2	3	2
3	TTGGGGAAGAATTTGTGAGGATGTTTT	2	3	2
3	GGGGGGAAGAAGGGGGTAGGATTGGGG	2	2	5
3	GGGGGGAAGAAGGGTGTAGGAGGGTGG	5	6	3
3	GTTTGGAAGAAGGGGTGAGGATTGGGG	2	2	6
3	TGTTGGAAGAAGGTGGGAGGAGTGTTT	2	3	4
3	GGGGTGAAGAAGGGGTGAGGAGGTTTG	2	5	4
3	TTGTGGAAGAAGGGTTGAGGAGGGGTG	2	3	2
3	GTTGTGAAGAATTGTGTAGGAGGTTTG	2	2	2
3	GTGTGGAAGAAGTGGGTAGGAGGTGGG	5	2	4
3	TTGGGGAAGAAGGGTGTAGGATTGTGT	2	4	5
3	GGGTGTAAGAAGGGGTTAGGAGGTGGG	3	7	7
3	TTGTGTAAGAAGGTGTTAGGAGGTGTG	3	3	2
3	GTTTGGAAGAAGGGGGTAGGAGGGGGG	3	2	3
3	GGGGGTAAGAATGTGTGAGGAGTGGTG	2	3	4
3	TGGGGGAAGAAGGTGTTAGGAGGGGGG	4	3	3
3	TGTGTTAAGAATTGGGGAGGATGGGTT	3	2	3
3	TTGTTTAAGAAGTTGTGAGGATGGGGG	3	3	2
3	GTTGGGAAGAATGGGGTAGGAGGGGGG	3	2	17
3	TTGTTTAAGAAGGGGTTAGGATTGTGT	3	4	7
3	TTGGGGAAGAATGTTGGAGGAGGTGGT	2	3	4
3	GGGTTGAAGAATTGGGGAGGATTGGGG	2	5	4
3	GGGGGTAAGAAGGGTGTAGGAGGGTGG	3	5	3
3	GGGGGGAAGAAGGGGTTAGGATGGTTG	3	5	3
3	TGGTGGAAGAAGTTGGGAGGATTGGTT	6	2	6
3	TGGGGTAAGAATGTGGGAGGATGTGGG	3	3	5
3	TGGTGGAAGAAGTGTTGAGGAGGTTGG	3	2	3
3	TTTGGGAAGAAGGTGTTAGGATGGGGG	3	2	2
3	TTTTGGAAGAAGGTGTGAGGAGGGTGG	4	4	4
3	TTTGTGAAGAAGTGTGTAGGAGGGGGT	4	2	3
3	TTGGTGAAGAATGTGTTAGGAGTGTGG	3	2	3
3	TGGGGTAAGAAGTGGGGAGGATGTTGG	2	6	3
3	TTGGGTAAGAATGGGGGAGGAGGTGGT	5	3	2
3	TGTGGGAAGAAGGGTGGAGGAGGTGGG	3	3	3
3	GGGGTGAAGAAGGGGGTAGGAGTGGGT	6	4	3
3	TGGGGGAAGAAGGGGGTAGGATTGTGG	4	2	5
3	TGGGTGAAGAAGGTGTGAGGAGGGGGG	2	6	3
3	GTGTTGAAGAAGGTGTTAGGAGTGTTG	3	2	5
3	TGGGTTAAGAAGTTGTGAGGAGTGTTG	3	3	2
3	GGTGTTAAGAAGGTTGGAGGATTTGGG	3	4	3
3	GGGTGGAAGAAGGGTTGAGGAGGGGTG	3	8	2
3	GGGTGGAAGAAGTGGTGAGGAGGTGTG	2	3	3
3	GTGGGGAAGAAGGGGGTAGGAGGGGTG	2	2	2
3	GGGTTTAAGAATTGTGGAGGAGTGTGG	2	2	3
3	TTTTGGAAGAAGTTGTTAGGAGGTGGG	2	2	2
3	TGGGTGAAGAAGGTGGTAGGATTGTGG	2	5	4
3	GTGTTGAAGAAGTGGGGAGGATTGGGG	2	3	3
3	GGGGGGAAGAAGGGGGGAGGAGGTTGG	4	7	2
3	TTTGGGAAGAAGGTGGTAGGATGGGGT	5	2	2
3	GGGGGGAAGAAGTGGGGAGGAGTGGTT	2	2	6
3	TTGGGGAAGAAGGGGGGAGGATTGGGG	2	2	2
3	GGGTGGAAGAAGGTTGTAGGAGGGGTT	4	2	2
3	TTGTTTAAGAAGTGTTTAGGAGGTTGG	2	2	5
3	GTGGGGAAGAATGTTGTAGGATGGTGT	3	2	2
3	TGGGTGAAGAATTGGTTAGGAGGTTGG	4	6	4
3	TGGGTTAAGAATGTGGGAGGAGGTGGG	2	3	10
3	TGGGTTAAGAATTGGTGAGGATGTTTG	3	2	3
3	GTGGTGAAGAATTTGGGAGGAGGGGGG	4	6	2
3	GTTGGGAAGAAGGTGTTAGGAGGTTGG	3	4	2
3	TGGGTGAAGAAGGGGGGAGGAGTTGTT	2	6	4
3	TTGTGGAAGAATTGGTTAGGAGGGTTT	5	4	5
3	TGTGGGAAGAAGGTGGTAGGAGGGGTG	3	2	3
3	GTTGTGAAGAATGGTTGAGGATGTGTT	4	5	3
3	GGTTGGAAGAAGTGGTGAGGATTGGTT	2	2	2
3	TTTGTTAAGAAGGTGTTAGGATTGTGG	2	3	3
3	GTGGTGAAGAAGGGGTGAGGATGGTGT	2	4	7
3	GTTGTGAAGAATTGGTTAGGATGTGGT	2	2	3
3	TTTTGGAAGAAGTTTGGAGGATGGTGT	3	2	2
3	TTGGGGAAGAATGGGTGAGGAGGTGGG	2	2	3
3	GGGTTGAAGAATGTGTGAGGATGGGGT	2	7	6
3	TTTGTGAAGAAGTGGTTAGGATGGTTG	3	6	3
3	GTGGGTAAGAAGGGGGTAGGATTGGTG	2	3	5
3	GTGGTGAAGAATGGGGTAGGATGGGGT	5	2	9
3	GTTGGTAAGAAGTTGTTAGGAGGTGGG	2	2	3
3	TGGGGTAAGAATGTGGGAGGAGTGGGT	2	2	6
3	GTGGTGAAGAAGTGTGTAGGAGGGTTT	2	3	3
3	GGGTGTAAGAATTGGTTAGGAGTTGGG	2	2	4
3	TGTTTTAAGAAGGTTGGAGGAGGGTGT	4	2	2
3	TGGGGGAAGAAGGGTTTAGGAGGTGGT	4	5	6
3	TGTGGGAAGAATTGGGGAGGAGTTTGG	3	2	3
3	TGGTTTAAGAATGGGTGAGGAGGTGGG	3	3	7
3	TGTGGGAAGAATTGGGGAGGAGGGGTT	3	2	2
3	GGGTTTAAGAAGGGGTTAGGATGTGGT	3	4	13
3	TGTGGGAAGAATTTGGGAGGAGGGGGG	3	2	2
3	TTGGTGAAGAAGGGGGGAGGATGTGGG	6	5	2
3	TTTGGTAAGAAGTGGTGAGGAGGGGGG	2	3	3
3	TGGTGTAAGAAGGGGTGAGGATTGGGG	4	6	2
3	TGGGTGAAGAAGTTGTGAGGATTTGGG	2	14	5
3	GGGGGGAAGAAGTGGGTAGGAGTGGGT	2	2	3
3	TTGTGGAAGAAGGGTGGAGGATGGGGT	2	4	3
3	TGTTTGAAGAAGGGGGGAGGAGGGGGT	2	3	3
3	TTGGGTAAGAATGGTGGAGGAGGTTTG	3	5	5
3	GTTGGGAAGAATGTGGGAGGAGGTTTG	3	2	5
3	GGGTGGAAGAAGTTGGGAGGAGGGGGT	2	2	3
3	GTGGTTAAGAAGTTTGGAGGAGGGTGT	2	4	4
3	TTTGGTAAGAATTTTGGAGGATGGGGT	2	2	4
3	TGGTTTAAGAATGTGTGAGGAGTGGGG	3	3	2
3	GGGTGTAAGAATTGGTGAGGAGTTGTT	2	4	3
3	TGTGTTAAGAAGGGGGGAGGATGGGGG	2	3	2
3	TTGTGTAAGAAGTTGTGAGGATGGTTG	2	3	2
3	TTGGTTAAGAATTGGTGAGGAGGTTGG	7	2	2
3	TTGTTGAAGAAGTGGGTAGGAGTGTGG	2	4	3
3	GGGGGGAAGAAGGGGTTAGGAGGGGTT	3	3	4
3	TGGGTTAAGAAGTGTGGAGGAGTTTTG	2	2	4
3	TTGTGGAAGAAGTGGTGAGGATGGGGG	2	4	2
3	TGGGTGAAGAAGTGTTTAGGATTGGTT	2	2	2
3	GGGTTTAAGAAGTGTGGAGGAGGGGGG	4	2	2
3	TGGGTGAAGAAGTGTGGAGGAGGTTTG	2	4	2
3	TTGTTTAAGAAGTTGGGAGGAGTTGGT	5	2	5
3	TTGTGGAAGAAGGGTGTAGGATGGTTT	3	2	3
3	TGTTGTAAGAAGTTTTGAGGAGTGGGT	2	5	5
3	TGGGTTAAGAAGTGGTGAGGAGGGGGT	4	2	5
3	TTGGTTAAGAAGGTTGGAGGAGTGTGG	2	3	2
3	TGTGGTAAGAATGGGGGAGGAGTGGGG	4	2	11
3	GGGGGTAAGAAGGGGGGAGGAGGTGGG	2	11	12
3	GGGGGGAAGAAGTGGTGAGGAGTTGTT	2	2	7
3	TTTGGGAAGAAGGGTGGAGGATGTGTT	2	2	7
3	TTGGGGAAGAAGTTTTTAGGATTGGGG	3	2	5
3	TTTGTTAAGAAGGGGTTAGGATGTGGG	2	2	5
3	TGGGTGAAGAAGGTTTGAGGAGGGGGG	4	2	4
3	GTGGTTAAGAAGTGGTTAGGATTGGTT	2	3	3
3	GGTGGGAAGAATGGGTTAGGATGGGGG	2	6	2
3	GTTTTTAAGAAGGGGGTAGGAGTTTTG	4	2	2
3	GGTTTTAAGAAGGTGGGAGGAGTTTGG	4	4	3
3	TTGGTTAAGAAGTTGTGAGGATGGTGG	3	2	4
3	TGGGTTAAGAATGGTGTAGGATTTTTT	2	2	6
3	GTGTGTAAGAAGGTGGGAGGATGGTTT	2	3	6
3	GTTGTTAAGAAGGGTGTAGGATGTGGT	3	5	2
3	GGTGGTAAGAATTGTGTAGGATTTTTT	2	2	2
3	GGGGGGAAGAAGTGTTGAGGAGTGTGT	4	2	3
3	GGTTGGAAGAATGGGTGAGGATTGGGT	5	2	4
3	TTGGGGAAGAATTTTGGAGGATGGGGG	4	2	6
3	GTTGTTAAGAAGTGGGGAGGATTGGGG	2	4	2
3	GTTTGGAAGAATTGGTTAGGAGGTGTG	4	3	2
3	GTTGTGAAGAAGGTGGGAGGAGGGTGG	3	4	2
3	TTTGTTAAGAAGGTGGTAGGATGTGTG	3	5	2
3	GTGTGTAAGAAGTGGTGAGGAGGTGGG	2	2	5
3	TTGGTTAAGAAGGTGTGAGGAGGGTTG	6	2	4
3	TGTGGTAAGAAGTTGTGAGGAGGGGTT	8	2	2
3	GGGTGTAAGAAGGGGGGAGGAGGTTGG	2	2	6
3	GGTTGTAAGAAGTGGGGAGGATGTGTG	4	3	4
3	GTTGGTAAGAATGTGGGAGGAGGGGGT	2	5	6
3	GGGTGGAAGAATTGGGGAGGATGGGGG	5	2	10
3	TGTTTGAAGAAGGGGGGAGGAGGTTGG	2	2	2
3	GGTTGGAAGAATGTTGTAGGAGTTGGT	2	7	3
3	GTGGGTAAGAATGGGGTAGGATTGGTT	3	2	3
3	GGGTGGAAGAAGTGTGGAGGAGGTTTG	3	2	2
3	GGGTGTAAGAAGGGGGTAGGAGTGGTG	3	6	9
3	GTTGGTAAGAATTGTGTAGGAGGGGGT	2	3	4
3	GGTTGTAAGAAGTTGGGAGGAGGTGGG	2	4	3
3	TGGGGGAAGAAGGTGTGAGGATGGGGG	2	2	4
3	GTGGTTAAGAATGGGTTAGGAGGTGGG	2	3	10
3	TTTGGTAAGAAGTTGTTAGGAGTGTGG	4	3	2
3	GGTTGTAAGAATGTGTGAGGAGTGGGG	3	3	2
3	GGTGGGAAGAATGGGGGAGGAGTGGGG	2	2	2
3	GGTTGTAAGAATGGGTGAGGAGTTGTG	3	2	2
3	TTGTTTAAGAAGTTGTTAGGAGGTTTG	3	3	3
3	TGGGGGAAGAATTGGTGAGGATTGGGG	2	2	4
3	GGGGGTAAGAATTGGGGAGGATGGTGT	5	2	5
3	TGGGTTAAGAATGGGTGAGGATTTTGT	2	2	3
3	TTGTTTAAGAAGGTGGGAGGATTGTGG	2	2	5
3	GGTTTGAAGAAGGTTGTAGGAGTGGTG	5	2	3
3	GGTTTTAAGAAGGTGTGAGGAGTGGTT	3	2	2
3	GTGTGTAAGAAGGGGGGAGGAGGGGTT	2	2	2
3	TTTGGTAAGAATTGGGGAGGAGTGGGG	2	2	6
3	GGGTGTAAGAATGTGGTAGGAGTGGGT	5	5	2
3	GTGGGGAAGAATGGGGGAGGAGGGGTG	5	2	4
3	TTGGGTAAGAATGTGGTAGGATTGTTG	2	2	4
3	GTTTTGAAGAAGGGGGGAGGATTGGTT	2	5	5
3	GGGGGGAAGAAGGGGTGAGGAGGGGTG	4	3	5
3	GGGGTGAAGAATGTTTTAGGAGGGTTG	2	3	4
3	GGGGTTAAGAATTGTGGAGGATTTTGT	2	2	2
3	TGTGGTAAGAATGGGGTAGGATTTGTG	4	9	2
3	GGTTGGAAGAATGTGGGAGGAGGTTGG	3	6	7
3	TGGGGTAAGAAGGTTTGAGGAGTTGTG	5	2	5
3	GGGTGGAAGAAGGGGGGAGGAGGTTTT	3	5	2
3	GTTTTGAAGAATTGGGGAGGATTGTGG	2	4	2
3	TGGGTTAAGAAGTGGTTAGGATGTTTG	3	2	3
3	GTGGGGAAGAATGGGTTAGGAGTGGGG	3	2	8
3	GTGGTGAAGAATGGTGTAGGAGGGGGT	2	9	4
3	GGGGTTAAGAATGGGGGAGGAGGGTTG	2	2	7
3	TGTGGGAAGAAGGTTGTAGGAGGTGGT	2	2	3
3	TTGTGGAAGAATTGGGGAGGATTGGTG	3	3	5
3	TTGGGGAAGAATTGGGGAGGAGTGGGT	5	3	7
3	TGGGTTAAGAAGTGTTGAGGATGGGGT	5	2	3
3	GGGTGTAAGAATGGGTGAGGATGTTGT	3	5	2
3	GGTTTGAAGAAGGTTTGAGGAGGTGTT	2	3	2
3	GTGGTGAAGAAGTGGGTAGGAGGGGTG	2	5	6
3	TGGGTTAAGAATTGTGGAGGATTGGTT	2	2	5
3	TGGGGGAAGAATGTTGGAGGATGTGGG	4	2	2
3	TTGTGTAAGAATTGGGGAGGAGGTTTT	2	2	2
3	TTGGTGAAGAAGGTTGGAGGAGTTTGT	3	2	3
3	TTGTGTAAGAATTGGGGAGGATTGGTG	2	2	2
3	GTTGGGAAGAATGTGGTAGGAGGGGTT	2	2	4
3	GTTGGTAAGAATGGGGGAGGATGGTGG	2	2	2
3	GGGGTGAAGAAGGGTGTAGGAGGGTGT	2	8	3
3	GGTTGTAAGAATGTGGGAGGAGGGTTT	2	2	2
3	GGGTTTAAGAATGTGGGAGGATGTGGG	2	3	2
3	TGGTTTAAGAATGGTGTAGGAGTGGGG	3	3	2
3	GTGGGGAAGAATTGGGTAGGAGGGTTG	2	6	7
3	GGTGGGAAGAAGTGTTTAGGATTTTTT	2	4	2
3	GGGGGTAAGAAGGTTTTAGGAGTGGGT	3	2	4
3	TTTGGTAAGAAGGGGTGAGGATTGGGG	2	2	4
3	TTTGTTAAGAATTGGGTAGGATGTGGG	3	2	2
3	GGGTTTAAGAAGGGGTTAGGATTGTGT	4	8	6
3	TGGGTTAAGAATGGGGGAGGAGTGGGT	2	4	5
3	GTGGTGAAGAATGGTTGAGGAGTTTGG	4	2	2
3	GTGGGTAAGAATGTGGGAGGAGTGGGG	2	2	3
3	TGGTGTAAGAAGGGTGGAGGAGGGGGG	2	3	2
3	TTTTGTAAGAAGGGTTTAGGAGGTGGT	4	2	3
3	GGGGGGAAGAAGGTGTGAGGATGGGTG	4	4	3
3	TGGTTTAAGAATGTTTTAGGATGGGGG	2	2	2
3	GGGGGGAAGAAGGGTGGAGGAGTTTGG	3	2	7
3	TGTTGGAAGAAGGTGGGAGGAGTGGGG	3	2	4
3	TGGTTGAAGAATGGGGTAGGAGTTGTT	4	3	3
3	GTTGTGAAGAAGGGTGGAGGATTGGGG	2	4	5
3	GGGGGGAAGAATGGTTTAGGATTTTTT	4	3	2
3	TGGGTGAAGAATTGTGTAGGAGTGGTG	2	3	2
3	GTGGGTAAGAAGTGGGTAGGAGGGGGG	5	3	2
3	GGGGTTAAGAAGGTGTTAGGAGTGTTG	2	5	3
3	TTTGGGAAGAAGTTGGGAGGAGTGGGG	2	3	2
3	TGGGTGAAGAATGTGGTAGGATGGGTG	2	3	2
3	TTGGTTAAGAATGTGTGAGGATTTTTG	2	2	4
3	GGGTGGAAGAATGTTGTAGGAGTTGGT	4	3	6
3	GTTGTTAAGAAGTGGGTAGGAGGGGGG	2	2	3
3	TGTGTGAAGAAGTTGTGAGGAGTGTGG	3	3	4
3	GTTTTTAAGAATTGTGTAGGAGTGGGT	6	4	4
3	GTTGTTAAGAAGGGTTGAGGAGGGGGG	2	8	3
3	TTTGTGAAGAAGTTTGTAGGATTGGGG	2	5	3
3	GGGGTGAAGAATGTGGGAGGAGTGTGG	3	2	3
3	TGGGTTAAGAATTGGTGAGGATTTGGG	2	2	2
3	TTTTGTAAGAAGTTGGTAGGAGGTGTG	2	2	4
3	GGGTTGAAGAAGGGGGGAGGATGTTGG	2	5	2
3	TTGGGTAAGAAGTTGTGAGGATTGGTG	2	5	6
3	GGGTTTAAGAAGGGTGTAGGAGGGTTT	2	13	2
3	GTTGTGAAGAATTGTTTAGGAGGTTTT	3	3	2
3	TGGTTTAAGAAGGGGGTAGGAGTGGTT	2	6	3
3	TGGTTGAAGAAGGTGTTAGGAGGGGTG	7	2	2
3	GTTGGGAAGAAGGGGTTAGGAGTGGTG	3	3	3
3	GGGGTTAAGAAGTGTGGAGGAGGTTGG	4	3	3
3	GGGGTGAAGAATTTGGGAGGATGTGGT	3	3	12
3	TGGTTTAAGAAGTTGGGAGGATTTGTG	2	5	4
3	TGGGGTAAGAAGTGTGTAGGAGTGGGG	2	7	6
3	TTGTGTAAGAATTGTGGAGGATGGGGG	6	2	5
3	TTGGTGAAGAAGTGGGGAGGATGGTTG	2	4	3
3	GGTGGGAAGAAGGGGGTAGGATGGGGT	2	3	8
3	GGTGGTAAGAATGTGGGAGGAGTTTGG	2	5	4
3	TGGTGTAAGAAGTGTGGAGGAGGGTTT	2	3	7
3	GGTGGGAAGAAGGGTGTAGGAGGGGGT	2	5	3
3	TTTGGTAAGAATTTTGTAGGAGGTTGT	2	2	2
3	GTTTTTAAGAAGGTGGTAGGATGGGTG	2	2	4
3	TGGTGGAAGAATGTGGGAGGAGGTTTG	4	4	3
3	TTGGGGAAGAATTTTGGAGGATGGGTG	2	4	4
3	TGTGGGAAGAAGGGGTTAGGAGGGGGG	2	2	2
3	TGGGGGAAGAATGGTGGAGGAGGTGTG	4	2	2
3	TTGTGGAAGAATTTGGTAGGATGTGGG	3	3	2
3	GGGGGGAAGAAGTGTGGAGGATGGGTG	2	2	3
3	GGGTTGAAGAATGGGTGAGGATTGGGG	3	2	2
3	TGGGGGAAGAAGGGGGTAGGAGGTGGG	7	2	7
3	TTGTGTAAGAAGGTGGGAGGAGTTTGT	2	4	2
3	TGTGTTAAGAAGGTTTGAGGAGGGGGT	2	3	5
3	GGGGGGAAGAAGTGGGGAGGAGGTGTG	3	4	8
3	TTGGTTAAGAAGTGGTTAGGATGGGGT	2	2	3
3	GTGGTGAAGAATGTGGTAGGAGTGGGT	2	4	4
3	GTGGTTAAGAAGGTTGTAGGAGTTTGG	2	4	4
3	TGGTGGAAGAAGTTGGGAGGAGTGGGG	3	4	4
3	TGGGTTAAGAAGGTTGTAGGAGTTTTG	4	2	2
3	TTGTGGAAGAATTTGGTAGGAGTGTTT	2	3	2
3	TTTGTGAAGAAGGGGTTAGGAGTGGGG	3	6	3
3	GGGGGTAAGAATTGGTGAGGAGGGTGG	3	5	4
3	TTTGGGAAGAAGGGGTGAGGATGTTTT	4	2	5
3	TGTTGGAAGAAGGGGGGAGGATTGGTT	2	2	3
3	TGTGGGAAGAATTGGGGAGGAGGGTTG	5	2	4
3	TTTTGGAAGAATGGGGTAGGATGGTGT	2	2	2
3	TGTGTTAAGAAGGGTTTAGGAGTGTTG	3	2	4
3	GTGGGTAAGAAGGTGGGAGGAGTTGGG	4	4	2
3	TGGTGTAAGAAGTTGTGAGGAGTGGGG	4	3	2
3	TGTGTTAAGAAGGTTGGAGGATGTGGG	3	2	2
3	GTGGTGAAGAATGGGTGAGGAGGGGTT	3	2	4
3	GTTTGGAAGAATTTGGGAGGAGGGGGT	2	6	5
3	GGGTGGAAGAATGTGTTAGGAGGGGTG	2	8	8
3	TTGTTGAAGAAGGGTGTAGGATTGGGG	2	3	2
3	TGGTGGAAGAAGGGTGTAGGAGTGTTG	4	2	2
3	GGGGGTAAGAAGGGGTTAGGAGTTGGT	3	2	6
3	TGGGGTAAGAAGGGGTTAGGATTGTGT	2	6	6
3	GTTGTTAAGAAGTGGGGAGGATGTGGT	4	3	3
3	TGGGTTAAGAAGGGGGGAGGATGGGGG	2	5	5
3	GTGTGGAAGAATGGTGGAGGATGTTTT	3	2	2
3	GTGTTGAAGAATGGGTTAGGAGGTGTG	2	3	3
3	GGGTGGAAGAATTGGTTAGGATTGGGG	2	3	4
3	TTGTTTAAGAATTGGGTAGGAGGGGGG	2	2	4
3	GTGGGGAAGAAGGTTTGAGGAGGGGGG	2	5	3
3	TGGGTGAAGAATGGGTGAGGATGTTTT	2	3	2
3	GTGGTGAAGAAGGTTTGAGGAGTGGTG	2	6	4
3	TTGTGGAAGAATGTGTGAGGATTGTGT	2	4	5
3	GTGTGGAAGAATGTGGTAGGATTTGGG	2	2	5
3	TGTGTTAAGAATGTGTTAGGAGTTTGG	3	3	2
3	TGTTGGAAGAAGTGTGTAGGATTGGGT	3	2	4
3	TTGGTTAAGAAGTTTGTAGGAGGGTGG	2	2	4
3	TGGGTGAAGAAGGGGGTAGGATGTGGG	2	2	2
3	TTTGGGAAGAAGTTTGGAGGAGTGTGG	2	2	2
3	TTTGGGAAGAATGTGTTAGGAGGTTGG	5	6	3
3	TTGGGGAAGAAGGGGTGAGGAGTTGGG	3	4	5
3	TTGGTGAAGAAGGTGGTAGGAGTTTTG	3	2	2
3	TTTGGTAAGAAGGTGTGAGGAGTTTGT	2	4	4
3	GTTTGTAAGAAGGGGGTAGGAGTGGTT	3	2	3
3	GGTTGGAAGAAGGTGGGAGGAGGGGGG	2	6	7
3	TTGTGGAAGAAGGTTTTAGGAGGGTGT	2	3	6
3	GGGGTTAAGAAGGGGGGAGGATGTGGT	5	3	5
3	GGTGGTAAGAAGGTTGGAGGAGGGGTT	2	2	2
3	GTTGGTAAGAAGGGGGTAGGAGGGTTG	2	2	2
3	TTGGGTAAGAATGGTGTAGGAGGTGTG	3	4	7
3	TGGGTTAAGAATGGTTGAGGAGTGTTT	2	2	2
3	GTGGTTAAGAATTGGTTAGGATGGGGG	2	2	6
3	TTGGGGAAGAAGGGTGGAGGATGTGGT	2	2	9
3	GGGGGGAAGAAGTTTGTAGGAGGTGGT	5	6	8
3	TTGGGTAAGAAGGTTGGAGGATTGGTT	3	2	3
3	GGGGTTAAGAATGTGGGAGGAGGGGGG	3	3	7
3	TGGTGTAAGAAGGGGGGAGGAGGGTTT	3	4	2
3	GTTTTTAAGAAGGGGTGAGGATGGTGT	2	6	5
3	TTGTGTAAGAATGGGTGAGGATTGGGG	3	3	3
3	TTTGTTAAGAAGGGGGGAGGATTGTTG	2	2	2
3	GGGGGTAAGAAGGTTTTAGGAGGGTGT	4	2	5
3	GGGGGTAAGAATTTGTGAGGATTTGTG	2	3	3
3	GGGGGGAAGAATTGGTTAGGATGGGGG	3	4	4
3	TGTTGGAAGAAGGGGGGAGGAGGTGGG	7	2	5
3	TGGTGTAAGAAGTGTTGAGGAGGTTGG	2	2	2
3	GTGGGTAAGAAGTTTTGAGGATTGGGG	3	5	5
3	TGGGTGAAGAAGGTTGTAGGAGGTGGG	2	4	4
3	TTGTGTAAGAATGTGGGAGGAGTTGTG	2	7	2
3	GTTGTGAAGAAGTGTGGAGGATGTGTT	2	3	9
3	GGTTGGAAGAAGTGTGTAGGATGGGTT	2	4	3
3	GGTGGGAAGAATGGTGGAGGATTGTGG	2	3	5
3	GGGGGTAAGAATTGGTGAGGATGGTTT	2	4	4
3	GTGGTTAAGAATTTGGTAGGATTTTGT	2	2	2
3	GGGTTTAAGAAGTTTGTAGGAGGGGTG	2	4	5
3	TTGGGGAAGAATTGTTTAGGAGTTGGT	5	3	2
3	TTGGGTAAGAAGTTGGGAGGATTTGGT	2	4	3
3	GTTTGGAAGAAGTGGGGAGGAGGTTGG	2	2	8
3	TTTTGGAAGAAGTGTGTAGGATTTGGG	2	2	4
3	GTGTGTAAGAATGTGTTAGGATTGTGT	2	2	7
3	GTGTTTAAGAAGGTGGGAGGATTGTTT	2	3	9
3	TTTGTGAAGAATGGGGGAGGAGGGTTG	5	2	4
3	GTGGGGAAGAATGGGTTAGGAGGGGGG	2	4	2
3	TTGGTGAAGAAGGGGTGAGGAGGTGTT	2	3	2
3	TGGTGGAAGAATTGGGGAGGAGGGGTT	2	5	5
3	TTGGTTAAGAAGGGTGGAGGAGGGGTG	2	3	3
3	GGGTGGAAGAATTTTTGAGGAGGGGGG	2	3	4
3	TGGGTTAAGAAGGTGGGAGGAGTTTTG	2	6	2
3	TGTGGGAAGAATGTGGTAGGATGGTTG	2	4	13
3	GTGGTGAAGAATTTGGGAGGAGTTGGG	2	4	2
3	TGGGTTAAGAAGGGTGTAGGAGTGGTT	2	3	2
3	GGGGGGAAGAAGGGGGGAGGATGGTTG	8	4	7
3	GGTGTTAAGAATTGTGTAGGAGGGTTG	2	3	3
3	TTGTTTAAGAATTGGGGAGGATGGGGT	3	2	4
3	GGGGTTAAGAATTGTGTAGGAGGGTTG	3	3	2
3	TGTGTGAAGAATGGGTGAGGATTGGGG	2	9	2
3	GGTGTTAAGAAGGGTTTAGGAGGTTGT	2	4	3
3	TTGGGGAAGAAGGTTGTAGGAGGTGTT	2	3	7
3	GTTTGTAAGAAGGTGGGAGGAGTGGTT	2	3	3
3	TGGGTGAAGAAGTTGTTAGGAGTGTTT	2	5	4
3	GGGGGTAAGAAGTTGGGAGGAGGTGTG	4	8	2
3	TTGGGTAAGAATGGGGGAGGATGTGTG	2	3	4
3	TGTTGTAAGAAGTTGGGAGGAGTGGTT	3	5	2
3	GGGGGTAAGAATGGGGTAGGAGTGGGG	2	3	4
3	TTGGGTAAGAATGGTTTAGGAGTGGTG	2	2	6
3	TTGTGGAAGAATTGGTTAGGAGGTTTG	4	4	5
3	TGGGTTAAGAATGTTTGAGGAGTGGTG	3	2	6
3	GGGTTTAAGAAGGTTGTAGGAGTTTTT	2	3	3
3	GGGTGTAAGAAGTGGTGAGGAGTTTGT	5	4	5
3	TGGGGGAAGAAGGTTTTAGGAGGGGTG	5	2	2
3	GTGTTGAAGAATTGGGTAGGATGGGGT	2	4	2
3	GTTTTTAAGAAGGGGTGAGGAGTGGGG	2	2	3
3	GGGTGGAAGAAGGTGGTAGGATTGGGT	4	3	11
3	GGGTTGAAGAATTTTTTAGGAGTGGGG	5	2	3
3	TGGTGGAAGAAGTTTGGAGGATTGGGG	2	4	8
3	GGGGTGAAGAAGGGGTGAGGAGTGTTG	5	2	2
3	TGTGTTAAGAATGTGGGAGGAGTGTGT	2	2	2
3	GGGGTGAAGAAGTTGGGAGGAGGGTTT	2	3	6
3	GTGGGGAAGAAGTGGGGAGGAGTTTTG	3	2	6
3	TTGGTTAAGAAGTGGGGAGGATTGTTG	3	4	4
3	GTTGGTAAGAATGTGGGAGGATTGGGT	3	3	5
3	GGTTGTAAGAAGTGTGTAGGAGGTGGG	4	4	5
3	GGGGGTAAGAATTGGGGAGGAGGGTTG	2	2	4
3	TTGGTGAAGAAGGGGGTAGGAGTGTGT	3	2	3
3	TGGGGGAAGAATGGGGTAGGAGTGGGG	2	6	6
3	GTGGGGAAGAAGGGTTTAGGAGGGTGT	2	3	2
3	GGGTTGAAGAATTGGTTAGGAGGGGGG	2	3	11
3	GTTTGTAAGAAGGGGTGAGGAGGGGGG	2	2	4
3	TGGTGTAAGAAGGGTTTAGGATTGTGG	2	2	4
3	TTTGGGAAGAATGGTGGAGGAGGTGTG	2	3	4
3	TTGGGGAAGAATGGGTTAGGAGGTGTG	3	2	2
3	GTGGGTAAGAAGGGGTTAGGAGTGGGT	6	3	4
3	GTGGGGAAGAAGTTGGTAGGATGGGTG	2	6	8
3	GTGGGGAAGAATGTGTTAGGATGTTGG	2	5	2
3	TTGGTGAAGAAGTGTGGAGGAGTGGTT	2	3	4
3	TTGGGGAAGAATTGTGGAGGAGTTGGG	3	3	2
3	TGTTGTAAGAAGGTGGGAGGAGGGGGT	2	2	2
3	TTGGGTAAGAAGTTGTGAGGATGTTGT	3	3	4
3	GTTTGGAAGAAGGTTGGAGGAGGGGTG	3	2	4
3	GTGTTTAAGAAGGTGTTAGGAGGTGTG	2	2	2
3	TTTTGGAAGAAGGGTGGAGGAGGGTGT	3	5	2
3	TTGGTTAAGAAGGTTGTAGGAGTGGGT	2	2	6
3	GTGGTTAAGAAGGTGTGAGGAGTTTGG	4	2	4
3	TGGGGGAAGAAGGTTTTAGGAGGTGTT	5	3	3
3	GGTTTGAAGAATTTTGTAGGAGTTGGG	2	2	9
3	TGGGGTAAGAAGGGTTTAGGATGGGTG	2	7	4
3	GTTTTGAAGAATTGGGTAGGAGTGGGT	3	8	2
3	TTGGTGAAGAATTGTTGAGGATTTGGT	4	2	2
3	GTGGGGAAGAAGGTGTTAGGATGGTTT	3	4	4
3	TGGTGTAAGAATGTTGGAGGAGTGGGG	3	3	4
3	TGGGTTAAGAAGTGGTTAGGAGGGGGT	2	4	2
3	GGTGTTAAGAAGTGTGTAGGATTGGGG	2	2	4
3	GTTGTGAAGAAGGGGTTAGGAGTGTGT	3	2	2
3	TTGGTTAAGAAGTGTTGAGGATGGTGG	2	4	4
3	GTTGTTAAGAAGGGGTTAGGAGGTGGG	2	2	2
3	TTTTTGAAGAAGTGGGGAGGATGGTGG	2	2	4
3	TGGTGTAAGAAGTGTTGAGGAGGTGTG	2	2	3
3	TGGGTTAAGAATGGGTGAGGATTGGTG	2	4	7
3	TTGGGGAAGAAGGTTTTAGGATTGTGT	2	2	8
3	TGGGTGAAGAATGTGTGAGGAGGGGTG	2	4	3
3	TGGTGTAAGAAGTGTTGAGGAGGGGGG	2	2	5
3	TTTGGGAAGAAGTGGTGAGGAGTGGGG	2	6	2
3	GGGGTGAAGAAGGGTGTAGGATGGTGT	6	4	5
3	GTGTTTAAGAAGTGGTTAGGAGGGGGG	3	5	7
3	GGTTGTAAGAAGGTGGGAGGATTGTGT	3	5	4
3	TGTGGGAAGAAGTTGGTAGGAGGTGTG	2	7	4
3	TGGGGTAAGAATTGGGGAGGAGGGTGG	2	2	3
3	GTGTGTAAGAAGTTTTGAGGAGGGGGT	2	2	4
3	TGGTTTAAGAATTTGGGAGGAGGTTGG	2	2	3
3	GTTGTGAAGAAGTTTGGAGGATGTTGT	2	3	2
3	TTGGTTAAGAATTTTGTAGGATTTGGT	2	5	6
3	TGTGGTAAGAATGGGTTAGGAGGTGGG	2	3	3
3	GTTGGGAAGAAGGTTTTAGGATTTGGG	3	2	2
3	GGGGGTAAGAAGTGTGGAGGATGTTGT	2	3	7
3	TGGTGGAAGAATTGGGGAGGAGGGGGG	2	2	5
3	TTGTGTAAGAAGTGGGGAGGATGGTGG	5	4	3
3	TTTTGTAAGAATGGGGTAGGATTGGGG	2	4	7
3	TTGGTTAAGAAGGGGGGAGGAGGTTGG	4	3	5
3	TGTGGGAAGAAGTGGTTAGGATTTTGT	2	2	2
3	TTTGGTAAGAAGTTGGGAGGATGTGTT	3	4	3
3	TTTGGGAAGAAGGTTGGAGGATTGGTG	2	2	6
3	TGGGGGAAGAAGTGTGGAGGATGGGGT	3	3	11
3	GGTTTGAAGAATTGTTGAGGAGTTGTG	2	2	2
3	TGTTGGAAGAAGGTTGGAGGATGTGGT	2	3	3
3	TTGGTTAAGAATTTGGGAGGATGTGGG	2	2	4
3	TGGGGTAAGAATTTGGGAGGAGGGTGG	2	3	2
3	GGGGTTAAGAAGGTGGGAGGAGTTTGG	3	2	2
3	GTGGTTAAGAATGGGGGAGGAGGTGGT	2	2	4
3	TGGGTTAAGAAGTGTTGAGGAGGTTTT	2	2	3
3	GTGGTGAAGAAGGTGGGAGGAGGTGGT	2	2	7
3	TTGTGTAAGAATGTGTGAGGAGTTTTG	2	2	3
3	TGGGGGAAGAAGTGGGTAGGATTGGTT	4	7	5
3	GGGTTTAAGAATTTGGGAGGATGGGGG	2	2	5
3	GGGGGGAAGAAGTGGGTAGGAGTGGGG	3	2	5
3	TTTGTTAAGAAGTTTTGAGGATGGGGT	2	2	2
3	TGGGGGAAGAATGGGGGAGGATTTGGG	2	3	2
3	TGTTGGAAGAAGTGGGGAGGAGTTTTG	2	2	3
3	TTGTTGAAGAAGTGTGGAGGATTTGTG	2	3	3
3	TGTGGGAAGAAGGTTTTAGGAGGGGGT	3	2	2
3	TGGTGTAAGAATGTGGGAGGAGTGTGT	2	3	7
3	TGGGTTAAGAAGGGGGTAGGAGGTGTT	3	3	3
3	GTTGGGAAGAAGTGTGGAGGATGGGGG	3	3	2
3	GTTGTGAAGAAGGTGGGAGGATTTTGG	2	2	3
3	TTTGGGAAGAATGTGTTAGGAGGTGTG	2	4	3
3	GGTTTGAAGAAGGGTGTAGGATTTTTG	2	4	4
3	TTGGGGAAGAATTTGGGAGGAGTGTGG	2	2	3
3	TGGGGTAAGAATGGGTGAGGAGTGGTT	2	3	5
3	TTGGTTAAGAATTTGTTAGGATTGTGG	2	2	2
3	TGGGTGAAGAAGGGGGGAGGAGGTTTG	2	6	2
3	TTGGGGAAGAATTTGGGAGGAGTGGTG	2	6	2
3	GTGGGGAAGAAGTTTGTAGGAGGTGTT	2	3	2
3	TTGTGGAAGAAGTTGTGAGGAGGTTTG	2	2	3
3	GTTTTGAAGAAGGTTGTAGGAGGGGGT	2	4	3
3	GGGTGGAAGAAGGGGGTAGGAGGTGGT	2	5	2
3	GGGGTGAAGAATGTTGGAGGAGGTGTG	2	2	4
3	GTGTGTAAGAAGTGGGTAGGAGTTTTG	2	2	2
3	TTTGGTAAGAAGGGTGTAGGATGGGTT	2	3	2
3	GGTTGGAAGAAGTGTGTAGGATTGGTG	2	4	3
3	TGGGGGAAGAAGGGGTGAGGAGTGTGT	2	2	2
3	GTTTGGAAGAAGTTGTTAGGAGTTTTG	2	2	2
3	GTGGTGAAGAAGGTGTTAGGATTGGTT	2	2	4
3	GTGGTGAAGAATGTTGTAGGATTGGGT	2	2	2
3	TTGGTTAAGAATGTGGGAGGATTGTGG	2	3	7
3	TGGGGTAAGAATGTGTTAGGAGGGGGT	2	5	3
2	GGGTGGAAGAAGGTGGGAGGAGGTTGT	2	0	2
2	TTGTTTAAGAAGGGGGGAGGAGGGTTT	2	0	2
2	TTTGGGAAGAATGGGGTAGGAGTGGTG	3	2	1
2	TTGGTTAAGAAGTGGGTAGGAGTTTGG	2	3	0
2	GGTGGGAAGAAGTTGGTAGGAGTTTGT	2	2	0
2	GGGGTTAAGAATGGGGGAGGATTTTTG	4	0	3
2	TGGTGGAAGAATGTTGTAGGAGGGTGG	2	1	3
2	GGTGTTAAGAATGGGGTAGGATTTGGT	2	0	2
2	TGGGGGAAGAAGGTTGTAGGATGGGGG	3	0	11
2	GTTTGGAAGAATTGGTGAGGAGTTGGG	2	0	2
2	GGGGGGAAGAATGGGTGAGGAGGTGTG	2	1	3
2	TTGTTGAAGAAGTTGTGAGGAGTGTGT	2	3	0
2	GGGGGTAAGAAGGTGGTAGGAGGTGGG	5	3	0
2	TGGTGTAAGAAGGGTGGAGGAGTGGGT	4	3	0
2	GTTGTTAAGAATTTGGGAGGAGTTGTG	3	5	0
2	TGGGTGAAGAAGGGGTTAGGATGGGTG	1	3	2
2	GGTGTGAAGAATGGTGTAGGATGTGTG	3	0	3
2	GTGTGTAAGAATTGTGGAGGAGTTGGT	2	0	4
2	TGGTTGAAGAAGGTGTGAGGAGGTGTG	2	0	8
2	GGTGTGAAGAAGGTGGTAGGATGGGTG	6	0	2
2	TGGGGGAAGAAGGGGGGAGGATGGGGG	7	1	7
2	TTGTTGAAGAATGGTTGAGGAGGTTGG	5	0	2
2	TGGGGTAAGAAGGTTTGAGGATTTGGT	5	0	2
2	TGTGTGAAGAAGGTGGGAGGATTTGTG	3	1	10
2	TGGGGGAAGAATGTGTTAGGAGTGGTT	2	1	8
2	GGTGGGAAGAAGTTTTTAGGAGGGGGG	4	2	0
2	GGGGTTAAGAATGTTGGAGGATGGGGT	2	0	2
2	GGGTTGAAGAAGGTGGGAGGATGTTGG	4	0	8
2	TGTTGTAAGAATGTGTGAGGAGGGTGG	3	0	2
2	TGGGTGAAGAAGTGTTGAGGAGGTGGG	3	2	1
2	GGGGGGAAGAAGTTGTGAGGATGGGGG	3	0	3
2	TTGGGGAAGAAGGGGGTAGGATGTTTG	6	2	0
2	TGTTTTAAGAAGGGGTGAGGAGGTTGT	5	4	0
2	TGTGTTAAGAAGGGTGTAGGAGGGTTT	7	2	0
2	GGGGGTAAGAAGTTTGGAGGAGTGGGG	2	5	0
2	TGTGGGAAGAATTTGGTAGGAGTGGGG	4	2	1
2	TTTGGTAAGAAGGTTTGAGGATTTTGG	2	0	2
2	GTGGTGAAGAAGGTGGTAGGATGGGGT	2	0	3
2	GTGGGGAAGAATGGGGGAGGATGTTTG	4	0	4
2	GGTGTGAAGAAGTGGTGAGGAGTTGTT	2	0	2
2	GGGGGGAAGAATGTTTGAGGAGGTTTT	2	4	0
2	GTGTTGAAGAAGTTGTGAGGAGTTGTG	7	3	1
2	GGGTGGAAGAATGGGGGAGGAGGGGGT	3	1	2
2	TTTGGGAAGAAGGTTTTAGGATGGTGT	2	5	0
2	GGTGTTAAGAATTGGGTAGGATTGTGG	2	0	2
2	GTTTTTAAGAATGTTTTAGGAGTGGGG	2	5	0
2	GTGGTGAAGAAGTGGGTAGGAGTGTTT	4	7	0
2	TTGGGTAAGAAGGGTGGAGGAGGGGTT	2	4	1
2	GTTTGTAAGAATGTGTTAGGATTGGGG	7	0	3
2	TGTTGTAAGAAGGGGTGAGGAGGTTGG	4	0	2
2	TTGGTTAAGAATTGGGGAGGAGGGGTT	7	0	3
2	GGTTTGAAGAATGTGTTAGGATTTTGG	3	0	12
2	GGTTGTAAGAAGGTTGTAGGAGTGTGT	2	0	4
2	GTGGTTAAGAAGGTGGGAGGATGGGGT	3	1	7
2	GTGTTGAAGAATGGGTTAGGAGGGTTG	6	0	3
2	GGGGGTAAGAAGTGGTGAGGATGGTTT	12	0	2
2	GTTGTTAAGAATTTGGTAGGAGGGGTG	2	2	1
2	GGGGTGAAGAATTGTGGAGGATGTGGT	7	0	7
2	TGGGGTAAGAATTGTGGAGGATTGTTG	2	0	2
2	GTTGGTAAGAAGGTTTGAGGATGGGGG	5	5	0
2	GGGTTTAAGAATGTGGTAGGAGGGGGG	3	2	0
2	GGGGTGAAGAAGTGGGGAGGAGGTTGG	2	0	5
2	GTGGTGAAGAAGTGGTTAGGAGTGGTT	4	1	7
2	GTGTGTAAGAATTGTTTAGGATTGGGT	4	0	2
2	GTGGTGAAGAATGGGGGAGGATGGGGT	7	1	6
2	TTGTTTAAGAAGGTTTGAGGATGTTTG	7	3	1
2	TGTTGGAAGAAGGTGGTAGGAGTTGTG	2	0	2
2	TTTTTGAAGAATGGTGTAGGAGGTTGG	2	0	3
2	TTGGTGAAGAAGGGGGGAGGATGGGTG	1	2	2
2	GGTGGGAAGAATGGGGTAGGATGTGTG	2	0	7
2	GGGGGTAAGAAGGTGGGAGGATTTGGG	3	3	0
2	TGGGTTAAGAAGGTTGGAGGATGGGGT	458	7	0
2	GTTGGGAAGAAGTTTTGAGGAGTGTGG	2	2	1
2	GGTTTTAAGAAGGTTTGAGGAGGGGGT	6	0	2
2	GTGGGGAAGAAGGTTGGAGGAGTTGTG	5	0	2
2	TTGGGTAAGAAGGTGTGAGGATGTGTG	4	0	4
2	TTGTGGAAGAAGGGGTGAGGATGGGGT	6	3	0
2	TGGGTGAAGAAGTTTTGAGGATTTGGT	3	3	0
2	TGGGTGAAGAAGTGTGTAGGAGTGGGG	4	2	1
2	GGGGGGAAGAATTGGGGAGGATTGGTG	2	0	2
2	TTTTGTAAGAAGGGGTGAGGAGGGTGG	4	0	2
2	GGTTGTAAGAAGTGTGGAGGATGGGTG	2	0	2
2	TGGGTGAAGAATTTTGTAGGAGGTGTG	2	0	3
2	TTTGGTAAGAAGTTTTGAGGAGTGGGT	4	0	3
2	TGGGGGAAGAAGTGGGGAGGAGTGGTG	3	0	3
2	TGGGGTAAGAATTGGTGAGGATGGTTT	3	0	2
2	GGTGTTAAGAATGTGGTAGGAGTTTGG	3	1	2
2	TGGTTGAAGAATTGGTGAGGAGTTGGG	2	0	2
2	TGGTTTAAGAAGTTGGGAGGATGGGGT	7	0	6
2	GGGGGGAAGAATTTGGGAGGAGTGGTG	8	0	3
2	GTTTGGAAGAAGTGGTTAGGAGGTGGG	6	2	0
2	GGTTTGAAGAATGGGTGAGGAGTTGTG	1	2	3
2	GTGTTTAAGAAGTGGGTAGGAGGTGGT	4	0	4
2	TTTGGGAAGAAGGGGGGAGGAGTGGTT	5	4	0
2	GTGTGTAAGAATTGTGGAGGAGGTGGT	2	0	4
2	TGTTGGAAGAAGGTTTTAGGATGGTTT	4	0	2
2	TGGGGGAAGAAGTTTTGAGGAGGGTGT	2	0	3
2	TTGGGTAAGAAGTGGGTAGGAGGTTTT	2	2	0
2	TTGTTTAAGAATTTGGGAGGAGGGGGG	4	1	3
2	GTGGTGAAGAATTTGTGAGGAGTTGGG	247	2	1
2	TGGGGGAAGAAGGGGGGAGGATTTGTG	3	0	6
2	TGGGTTAAGAAGGGGTGAGGAGGTGGG	40	0	2
2	GGGGTGAAGAAGGGGGTAGGAGGGGTG	13	0	3
2	GGGGGTAAGAATTTGTGAGGAGTTGGG	5	1	3
2	TGGGGTAAGAAGTTTGGAGGAGGGGGG	2	4	0
2	TTGTTTAAGAATGGGGTAGGAGGGTTG	4	1	4
2	GTGTGGAAGAAGTGGGTAGGATGGGGT	7	5	0
2	GGTGTGAAGAATTTGGTAGGAGTTTTT	3	0	3
2	TGGGTTAAGAATGGGTTAGGAGGGGGT	2	0	5
2	TTTGGGAAGAATGTGTGAGGAGGGTTT	3	0	5
2	GGGGTTAAGAATGTTGTAGGATTGGGG	2	4	1
2	GGGTGGAAGAATGGGTTAGGATGGTGG	2	0	2
2	GGTTTTAAGAATTGGTTAGGATGTGTG	3	0	2
2	GGGGTGAAGAATGTGGGAGGAGTGTGT	1	7	2
2	GGGTGGAAGAATTGTGTAGGAGTTTTG	6	0	2
2	TGTGTGAAGAATGGGTTAGGATGTTGG	4	1	2
2	TGTGGGAAGAATGTGGTAGGATGGGGT	10	3	1
2	TTTGTGAAGAAGTTGTTAGGAGGTGGT	3	0	2
2	GGGGGGAAGAATGTTGGAGGATTTTGT	2	3	0
2	GGGGGGAAGAATGGGGGAGGAGTGGTG	4	0	2
2	TGTTGGAAGAAGTGGGGAGGAGGTGTT	7	0	2
2	TTGGGGAAGAAGTTTTGAGGAGTGGGG	2	4	0
2	TGGTGTAAGAATGGGGGAGGATGTTGT	5	0	2
2	TTGTGGAAGAAGGGTGTAGGAGGTTTG	12	9	0
2	TTGGGGAAGAAGGGTGGAGGAGTGTGG	3	5	1
2	GGTTTGAAGAATGGTTTAGGATTGGTG	3	0	4
2	GTGTGGAAGAAGGTGTGAGGATTTTGT	2	3	0
2	GGTTTGAAGAATTGTGTAGGATTTGTG	4	4	0
2	TTGTGTAAGAATGTGGTAGGAGTTGGG	2	0	3
2	GTGGTTAAGAATTTGGTAGGATTTTGG	2	3	0
2	GTTTGGAAGAAGGGGTGAGGAGTGGTG	3	0	3
2	GGTTTTAAGAAGTTGGGAGGAGTGTTG	2	4	1
2	GTTTTTAAGAAGTTTGTAGGATGGTGG	2	0	6
2	GGTTGGAAGAATGGTTGAGGATTTGTT	2	0	2
2	GTTGGGAAGAAGTGGTGAGGAGGGGTG	3	0	2
2	GTTGGTAAGAATTGGGGAGGAGGTTGT	3	2	0
2	GGGGTTAAGAATGGTGGAGGATTTGTG	10	5	0
2	GTGGGGAAGAATTGGGGAGGATTGTGG	2	3	0
2	TTGGGTAAGAAGGTTTGAGGAGGTTTG	1	6	2
2	TGGGTGAAGAATGTTTTAGGAGTTGTT	3	2	0
2	TGGGTTAAGAATGTTTTAGGATTTGGG	2	0	2
2	GTGGTGAAGAATGTTTGAGGAGGGTTT	4	2	0
2	GTGTGGAAGAATTGTGTAGGATGGGTT	3	0	2
2	TGGGGTAAGAAGGTTGGAGGAGTGGGG	5	0	5
2	GGTGTGAAGAAGTGTTGAGGAGGGGGT	3	7	0
2	GGGTTGAAGAATGTTTGAGGAGGGTGT	5	3	0
2	GGGTGTAAGAAGGGGGTAGGAGGTGTG	2	0	8
2	TGGTGTAAGAAGGGTTGAGGAGTTGGT	10	3	0
2	TGTGGTAAGAATTTTGGAGGATGGGGT	3	0	3
2	GTGGGTAAGAAGGGGTTAGGAGGGGGG	6	3	0
2	TGGGGTAAGAAGGTTGTAGGAGGTTGG	7	0	2
2	TGGGTTAAGAATGGTGTAGGATTGGGG	5	0	3
2	GGGGTTAAGAAGGTGTTAGGATTTGGG	12	1	5
2	TGTGGGAAGAAGTGTTTAGGATTGGGT	3	2	0
2	GGTTGGAAGAATTTGTGAGGATGGGTG	13	0	2
2	GTGTTTAAGAATTGGGTAGGAGTTGTG	3	2	0
2	TTTTGGAAGAAGGGTTTAGGATTGGTT	2	0	2
2	TTGGGGAAGAAGGTGTGAGGAGGGGTT	6	3	1
2	TTTTGGAAGAAGGTTTGAGGAGGGGTG	3	2	0
2	TTGTGGAAGAAGTGTGTAGGATTGGTG	2	0	5
2	TGGTGGAAGAAGGGGGTAGGAGTGGTG	5	0	8
2	GTGTTTAAGAATGGGGGAGGAGGGGGG	5	0	3
2	TGGGTTAAGAAGTGGGTAGGAGGGGGG	3	0	3
2	TTGGGTAAGAATGGGGGAGGAGGTTGT	4	0	4
2	TTTTGGAAGAAGGGGGTAGGATGTTGT	5	0	2
2	TGTGGGAAGAAGTTGGGAGGAGGTTGT	3	2	0
2	TGGTGGAAGAATTTTGTAGGAGGTGTG	3	0	2
2	GTGTTTAAGAAGGTTGGAGGATTGGGG	3	0	4
2	GTGGGGAAGAAGGTTGTAGGAGGGGTT	4	5	1
2	GTGTGGAAGAAGGGGTGAGGATGGTGG	6	1	3
2	GGGGGGAAGAATGTGGGAGGATGGGGG	4	0	7
2	GGGGGTAAGAAGGTGTTAGGATTGGGG	4	5	0
2	TTGTTGAAGAAGGGGGGAGGAGGGTTT	3	1	4
2	TTTTGGAAGAAGTTGTTAGGAGGTGGT	3	4	0
2	GGTTGGAAGAATGTGGGAGGATTGGGG	3	0	3
2	TTGGTTAAGAAGTTTGGAGGAGGGGTG	3	2	0
2	TGGGGTAAGAATGGTGTAGGAGTTTTT	2	1	4
2	TTGTTGAAGAAGGTGTGAGGATGTGTG	2	2	0
2	TGGGGGAAGAAGTTGTTAGGAGGTTTG	2	0	2
2	GGGGGGAAGAAGGTGGGAGGAGTGGGG	8	2	0
2	TGGGTGAAGAAGGGTGGAGGAGTGGTG	9	0	3
2	TTGGGTAAGAATGTTGGAGGAGGTTGG	4	1	2
2	GTGTTTAAGAAGGGGGTAGGATGTTGG	3	2	0
2	TTTGGGAAGAATTGGGTAGGAGTGGGT	5	1	8
2	TGTGTGAAGAATTTGTGAGGATTGGTT	2	2	0
2	GGGTTTAAGAAGTGGGGAGGAGGGGGG	3	2	1
2	TTGGGGAAGAATTGGTTAGGAGTTGGT	3	0	5
2	TGGTGGAAGAATGGTTGAGGAGTGGTG	4	1	5
2	TGGTTGAAGAATGTGTTAGGATTGGGG	2	3	0
2	TGTGGGAAGAATGGGTGAGGAGGGTGG	7	4	0
2	GGGGGGAAGAAGGGGGTAGGAGTTGTG	4	0	3
2	TTGTGTAAGAATGGGTTAGGAGGGTTG	2	0	3
2	TTGTGTAAGAAGTTTGTAGGAGGTGGG	1	3	5
2	TTTGTGAAGAAGGGGGTAGGAGTGGGG	3	1	2
2	GTGGTGAAGAAGGTGTTAGGAGGGGTT	2	1	3
2	GGTTGGAAGAATGTTGTAGGATTGTGG	4	0	2
2	TTTGGGAAGAAGGGGTGAGGAGGGTGG	3	0	2
2	GGGTGTAAGAAGGGGGGAGGAGGTGGG	10	1	6
2	TTTGTGAAGAATTTGTTAGGATGTGGT	8	2	0
2	GTGGTGAAGAAGTTGGGAGGATGGGTG	7	0	2
2	GGTTTGAAGAATTGGGTAGGATGTTTG	2	0	2
2	GTGGTGAAGAAGGTTGTAGGATTTGGG	4	0	3
2	TTTTGGAAGAAGGTGGTAGGAGTGGGT	5	1	2
2	GTGGGGAAGAAGGGGGGAGGAGGTGGG	2	0	13
2	GGGGGGAAGAATGTGGTAGGAGGGGTG	2	0	3
2	GTGGGGAAGAAGTTGTGAGGATTTGGT	2	4	0
2	TGGGTGAAGAATTTGTGAGGATTTGGG	4	1	2
2	GGGTTGAAGAATTGGGTAGGATTGGGG	2	0	2
2	TGGTTTAAGAAGTGTGTAGGATTGTTT	2	3	0
2	GTGGGGAAGAATTTGGTAGGAGGGTTG	1	2	2
2	GGGTTGAAGAAGTGTGGAGGATGGGGT	2	5	1
2	GTGTGGAAGAATTTGTGAGGAGGTTGT	5	0	3
2	GTTGGGAAGAAGTGTGGAGGAGTGGGG	9	0	2
2	TGTGGGAAGAATGGTGTAGGAGGGTGG	2	5	1
2	GGTGTGAAGAAGTTGGTAGGAGTTGGG	4	2	0
2	GGTGGTAAGAATGTGGGAGGATTGGGT	2	3	0
2	TTGGTTAAGAAGGTGTTAGGATTGGTT	8	2	1
2	GTGGGGAAGAAGGTGGTAGGATTGTTG	5	2	0
2	GGGTGTAAGAAGGTTTGAGGAGGGGGG	5	0	3
2	TTTGTGAAGAATTTGTGAGGAGTGGGG	3	4	1
2	GTTTTGAAGAAGGTTTGAGGATGGGTT	2	2	0
2	TTGGGTAAGAAGGGGTGAGGATTTGGT	5	0	2
2	TTTGTGAAGAAGGTGTTAGGAGGTGTG	6	0	5
2	TTGGTTAAGAAGGTTGGAGGATTGTTG	6	2	0
2	TGTTGTAAGAATTTTTTAGGATGGGTG	2	0	2
2	GGGGTTAAGAATGTTTGAGGAGTGGGT	409	5	0
2	TTGGTGAAGAATTTGGTAGGAGTTGGG	5	7	1
2	TTTTGGAAGAAGGTGGTAGGATTGGTG	7	3	0
2	GGGGGTAAGAATTTTGGAGGATGGGGG	3	2	1
2	TTTGGGAAGAATGTTGGAGGAGGGTGT	2	1	5
2	TGTGGTAAGAATGGTGGAGGATGTTGT	12	0	4
2	GTTGTTAAGAAGGTTGGAGGATGGTTG	2	5	0
2	TTGTTTAAGAAGGTTGTAGGAGTTTTT	2	0	2
2	GGTTTTAAGAAGGGGTGAGGAGTGTTG	2	1	12
2	GTGTGTAAGAATGTTGGAGGAGTTGTG	2	0	5
2	TGTGTTAAGAAGGTGGGAGGATGGGGG	4	1	8
2	GTTTTTAAGAAGGTGGTAGGAGGTGGG	2	1	3
2	TTGGTTAAGAAGTGGGTAGGAGGGGGT	3	2	0
2	TGGGTTAAGAAGGTGTTAGGAGGTGTG	13	2	1
2	TTTGTGAAGAATTTGGGAGGAGTTTGT	2	1	2
2	TGTGGGAAGAATGTGGGAGGATTTTTG	2	0	4
2	GTGGGGAAGAAGGGTTTAGGAGTGGTG	6	1	5
2	GGGGGGAAGAAGGGTGTAGGAGTGGGT	7	0	2
2	GGGTTTAAGAAGTGGGGAGGAGTGTGG	2	4	0
2	TTGTTGAAGAATGGGTTAGGAGGGGTG	8	0	4
2	TGGGGGAAGAAGGGGTGAGGAGTTGGG	3	2	1
2	TGTTTGAAGAATGGTGTAGGAGGGTTG	2	0	2
2	GGGGTGAAGAAGTGTGTAGGATTTGTT	4	0	2
2	TGGGTTAAGAAGTGGTGAGGAGTGGGT	5	2	0
2	GTTGGTAAGAATGGGGTAGGATGGTGT	1	3	2
2	GGGTTGAAGAATTGGTGAGGAGTGGGT	3	3	1
2	TGTGTGAAGAATGTGGGAGGATTGTGT	2	1	3
2	GGTTTGAAGAATTGGGTAGGATTGGGG	3	0	4
2	GGGTGGAAGAAGGTTTGAGGATGGGGT	2	3	0
2	TGGGGTAAGAATTGTGGAGGATTGGTT	3	0	3
2	GGGTGGAAGAAGGTGGTAGGAGTTTTT	3	2	1
2	GGGTGGAAGAAGTTTGGAGGAGTGGGG	1	4	7
2	GGGGTGAAGAAGGGGTGAGGATGTGGG	2	0	7
2	GGGTGTAAGAAGGTGTTAGGATGGGTG	2	0	2
2	GGTTGTAAGAAGTGTGGAGGAGTGGTG	2	0	4
2	GGGTGTAAGAAGGGGTGAGGAGGTTTG	4	2	0
2	TTGGGTAAGAATGTGTGAGGAGGGGTG	7	0	4
2	TGGTTTAAGAAGTGTGGAGGAGGGGTT	2	0	3
2	GGGGGGAAGAAGGGTTTAGGAGTGTGT	3	2	0
2	TGGTGTAAGAAGTGGGTAGGAGGTGTG	5	1	2
2	GGGGTTAAGAAGGGTTGAGGATGGGGT	4	0	5
2	TTGGTGAAGAAGGGGTGAGGAGTTGGT	3	4	0
2	GGTGTGAAGAAGTTTGGAGGATTGGTG	4	0	2
2	GGTGGTAAGAAGTGGGGAGGAGGGTTG	2	0	6
2	TGTGGTAAGAATGTGGGAGGAGGTTGG	2	0	3
2	GGTGTTAAGAATTTGGTAGGAGGTTGG	3	3	0
2	GTTGGTAAGAAGGTGTGAGGAGGTGTT	2	0	3
2	TGGGGGAAGAAGGGGTTAGGATTTTTT	2	0	5
2	GGGGGGAAGAAGTTGTGAGGATTGGGG	2	0	7
2	TTGGGGAAGAAGGTGTTAGGAGGTGGG	6	5	0
2	GTGTTTAAGAATGGGGTAGGAGTTTTG	2	0	2
2	TGTTTTAAGAATGTTGGAGGAGTGGGT	2	0	5
2	TGGGTGAAGAATGTTTGAGGAGGGTGT	3	5	0
2	TGGGTGAAGAATGGGGTAGGAGGTTGG	9	4	0
2	GGGTTTAAGAATGTGGTAGGATTGTTG	4	7	0
2	GGGTGGAAGAAGGTTGGAGGAGGGGGT	4	4	0
2	TGGTGGAAGAATGTGTGAGGAGTGGGT	9	0	2
2	TGGTTGAAGAAGGGGGTAGGAGTGTTT	3	0	4
2	TGGTGGAAGAAGTGTGTAGGATTGTGT	4	0	4
2	GGTGTGAAGAATGGGGGAGGATGGTGT	3	2	1
2	TTGGTTAAGAATGTTGGAGGATGTTTG	5	2	0
2	GGGGTTAAGAAGGTTGTAGGATTTTGT	3	5	0
2	GGGTTGAAGAATGGGGTAGGAGTTGGG	7	3	1
2	TGGGTTAAGAAGGTGTTAGGATTTGGG	3	6	0
2	TGTTGGAAGAATTTTGTAGGATTGGTT	6	2	0
2	TTTGTGAAGAAGGTTGGAGGATGGGTG	6	0	3
2	GTGTTTAAGAATTTGGGAGGAGGGGGG	48	5	1
2	GGGGTTAAGAAGTGGGGAGGATTTTTT	19	0	2
2	TGGGTTAAGAATGGTTTAGGAGTGTGT	3	4	0
2	GTGTGTAAGAAGGTGGTAGGAGTGGGG	9	5	0
2	GGTGGGAAGAAGTGGGTAGGAGGGTGG	3	0	4
2	GTGTTTAAGAAGTGGGTAGGATTTGGT	4	0	2
2	GTTTGGAAGAATGGGGGAGGAGGTGGG	1	2	3
2	TTGTGGAAGAATGGGGGAGGAGTTGTG	10	0	2
2	TTGTTGAAGAATGTGTGAGGAGTGGTG	2	0	2
2	TTTGGGAAGAATGGTGGAGGATGTGTG	7	2	0
2	TTGGGGAAGAAGTTGTGAGGAGTGGTG	2	1	3
2	TTTGTTAAGAAGGTGTGAGGAGTTTGG	4	7	0
2	GTGGGTAAGAATGGGTTAGGATGTGGT	3	6	0
2	TGTTGGAAGAAGGTGGTAGGATGGTGG	2	0	5
2	GTGGTTAAGAAGGGTTGAGGAGTGGGG	5	0	6
2	TGGTGTAAGAATGGTTGAGGAGGTGGT	3	1	5
2	TGTGTTAAGAATGTGGGAGGAGGTTGT	2	3	0
2	TGGTTGAAGAATTGGGTAGGAGTTGGT	2	4	0
2	TGGTGTAAGAAGGTTGTAGGAGTTTGG	1	2	4
2	TTGGTTAAGAATGTTGGAGGATTTGGG	2	0	3
2	GTGTTTAAGAATGGTTGAGGATGGGGT	4	0	2
2	TGGTGGAAGAATGGGTGAGGATGGGTG	2	0	3
2	TGTGTTAAGAAGGTTTTAGGAGGGGGG	5	0	2
2	GGTGGGAAGAATGGTTTAGGATGGGTG	8	0	7
2	GGTTTGAAGAAGGGTGTAGGAGTGTGG	6	1	4
2	GGGGTGAAGAAGGTGTTAGGAGGGGGT	3	0	2
2	GTGGTTAAGAATTTGTTAGGATTGGTT	1	2	4
2	TTTGGTAAGAAGTGGTTAGGAGGTGTG	2	3	0
2	TTGTTTAAGAAGGTGGTAGGATGTGTG	2	5	0
2	TTGTGGAAGAAGGTTGGAGGATTGGGG	1	3	5
2	GGTTGGAAGAAGGTTGGAGGATGGGTT	5	3	1
2	GGTTGTAAGAAGTGTTTAGGATTGGGG	2	4	0
2	GGGGTGAAGAAGGGGGTAGGAGTGTGG	2	0	3
2	GGGTGGAAGAATGTGTGAGGATGGTGG	8	3	0
2	GTGTTGAAGAAGTGTGGAGGATTTGTT	6	4	0
2	TGGGGGAAGAAGTTTGGAGGAGTTTTG	3	3	0
2	GTGTTGAAGAAGGTTGTAGGAGTGTTG	1	3	4
2	GTGGGGAAGAATTGGTTAGGATGGGGG	2	0	2
2	TGGGTGAAGAATTTGGGAGGAGGTTTG	2	0	4
2	GTGGGGAAGAATTGGTGAGGATGGGGT	2	9	0
2	GGTGTGAAGAAGGTGGGAGGATTGTTG	5	4	0
2	TGTGGGAAGAAGGGTGGAGGAGTTGTT	5	8	1
2	TGTTTGAAGAATTTGTGAGGATTGTGG	1	3	4
2	TGGGTTAAGAATGGGGGAGGAGTTGGG	5	1	3
2	TTGGTTAAGAATTTGGGAGGAGGGGTT	4	4	0
2	GGTGGGAAGAAGGGGTGAGGAGGGGGG	3	0	7
2	TTGGGGAAGAATTTTTTAGGATTGGTT	1	5	3
2	GGGGTTAAGAAGTGTGGAGGAGTTGGG	6	2	0
2	GTGTTGAAGAATGGTTGAGGATGTGTG	1	2	4
2	TTGGTGAAGAATGTTTGAGGATTGTTG	9	2	0
2	TGGTTTAAGAAGTTTGTAGGAGTTGTG	4	0	2
2	GGTGTGAAGAATGTGTTAGGAGTTGTG	2	4	1
2	TGGGGGAAGAATGGTTGAGGAGGTGTT	3	5	1
2	GTGTTTAAGAATGGTGTAGGAGGTTTG	3	0	3
2	TGGTGTAAGAAGTTTGGAGGAGGTTTG	2	0	4
2	TGTTGTAAGAAGGGGGTAGGAGGGGTG	3	0	2
2	TGTGGTAAGAAGTGTGGAGGAGTTGTT	2	3	0
2	TTGGGGAAGAAGTTGTGAGGAGTGTGG	4	6	0
2	TGGGTGAAGAAGGTTGGAGGAGGGTTG	3	0	4
2	GGGGGGAAGAAGTTGTTAGGAGTTGGG	4	0	4
2	GGGGGGAAGAAGGTGGTAGGAGGGTTG	4	0	3
2	TGGTGGAAGAATGGGGTAGGAGTTGGG	5	1	2
2	GTGTTGAAGAAGTTGTGAGGAGGGGGT	2	3	0
2	TGGGTTAAGAAGGGTTTAGGAGGGTTG	5	0	4
2	TTGGGTAAGAAGGTTGGAGGAGGTTTT	6	3	0
2	GTGGGGAAGAATGGGGGAGGAGTTGGG	3	0	2
2	TGTTTGAAGAAGGGTGTAGGATTTGTG	4	0	2
2	TGGGGTAAGAATTTTGTAGGAGTTGGT	2	0	3
2	TTTGTTAAGAAGTTGGGAGGATTTGGT	2	0	5
2	GGTGGTAAGAATGGGGTAGGATTTGTT	5	2	0
2	TTGGGGAAGAAGGGTTGAGGATGTTGT	5	9	1
2	GGTGTTAAGAATGTGGGAGGAGTGTTT	5	4	1
2	TGTTGGAAGAATGGGTGAGGAGTGGGT	4	4	0
2	GGGTTTAAGAATGGGGTAGGATTGTGT	2	0	4
2	GGGGTGAAGAATTTGGTAGGATGGGGT	7	1	2
2	TGTGTGAAGAAGTGGGGAGGAGGTGGG	3	7	0
2	GGTTGTAAGAATGGGTGAGGATGTGTT	3	0	3
2	GTGTGTAAGAATTTGTTAGGATGGTGT	3	1	3
2	GTGTGTAAGAATTGGGTAGGAGTGTTT	2	0	7
2	TTGGTTAAGAAGGGGGGAGGAGGGGTG	3	0	2
2	GGGTTGAAGAAGGTTGGAGGAGTGTGG	2	3	0
2	GGGTTGAAGAAGGGTGTAGGATTGTGG	2	3	0
2	GTGTTGAAGAAGGTGGGAGGAGGGTTT	3	2	0
2	TGGGTTAAGAAGTGGTGAGGATGGTTT	2	4	0
2	TTGGTTAAGAAGGGTTGAGGATTGGTG	2	0	4
2	TGTGGTAAGAAGTGTGGAGGATTGTGG	5	3	0
2	GTGGGGAAGAAGGGTGGAGGAGGTTTT	4	0	2
2	TGGTGTAAGAATGTGTGAGGAGGTTTG	2	2	0
2	GGGGGTAAGAAGTTTGGAGGAGTGTTT	4	0	4
2	TGTGGGAAGAAGTGGGGAGGAGGGGGT	1	3	5
2	GGGGGGAAGAATTTGTTAGGATTTGGT	2	0	2
2	TGTTGGAAGAAGGTGTTAGGATGTGGG	4	0	2
2	GTGGGTAAGAAGGGGGTAGGAGGTGTG	6	2	0
2	GGTTGGAAGAAGGTGTTAGGAGGGGGG	2	5	0
2	GGTGGTAAGAAGGGGGTAGGATGTGTT	8	0	5
2	GTTTGTAAGAAGTTGGGAGGAGTTGTT	16	1	3
2	TTGGTTAAGAAGGTGTTAGGAGGGGGG	5	2	0
2	TGGTGGAAGAAGGTTGGAGGAGTGGTG	2	1	2
2	GGGGGGAAGAATTTGGGAGGAGGGGGG	8	0	2
2	GGTGGTAAGAATGTTGGAGGATTTTGT	6	5	0
2	TGGGGTAAGAATGTGGGAGGAGGTGGG	2	3	0
2	GGGGGGAAGAATGGTGGAGGAGGGGTG	9	0	2
2	TGTGGGAAGAATTTGTGAGGAGGTTTT	2	2	0
2	TGGGTTAAGAAGGGGGTAGGATTGGTT	7	6	1
2	GGGTTTAAGAAGTGGGTAGGAGGTGTG	5	2	0
2	GGTTTGAAGAATTGTTGAGGAGGTTTG	2	5	0
2	GTGGGTAAGAATTGGGGAGGAGGTTGT	3	0	4
2	TGGGTGAAGAAGGTTGGAGGATTGGGT	3	6	0
2	GTTTGTAAGAAGTTTTTAGGAGTTTGG	2	0	2
2	TGTGGGAAGAATTGTGTAGGAGTGTTT	5	3	0
2	GTGTGTAAGAATTTGTGAGGAGGTGGG	3	0	3
2	GGTGGGAAGAAGGGTGGAGGAGTGTGG	2	2	0
2	GTTGTTAAGAATTTGTTAGGAGGTTGG	2	0	2
2	TTGTTGAAGAAGGGTGGAGGATGGGGT	6	0	2
2	GTGGTGAAGAAGGGGGTAGGATTGTGT	5	0	3
2	TTTGGTAAGAATTTGTGAGGAGTTGTG	4	2	0
2	TTTGTTAAGAATTTGGTAGGAGGGTGG	8	2	0
2	GGGGGGAAGAAGTGTGGAGGATGTTTT	4	2	0
2	TGTTGGAAGAATGTGGGAGGAGGGTGG	3	0	2
2	TGGTTGAAGAAGGGGTTAGGAGGGGTG	2	2	1
2	GGGGGGAAGAATTGTGGAGGATGGTTG	3	0	2
2	TTTTGGAAGAAGGGTGTAGGAGGTTGT	4	2	0
2	TGGTGTAAGAAGTGGTTAGGAGTTTGT	2	0	3
2	TGGGTGAAGAAGTGGTGAGGATGGGGT	4	0	6
2	TGGTGTAAGAATGGGGGAGGATGTTGG	4	0	4
2	GGTGGTAAGAAGGGGTGAGGATTTGTT	2	0	6
2	GGTGGGAAGAATTTGGGAGGAGGTGGG	1	4	14
2	TGGGTGAAGAAGGGTGGAGGAGGGTTG	2	2	0
2	GGTTGGAAGAAGGTTGTAGGATGTGTG	2	0	3
2	TGTGTTAAGAAGTGTGGAGGAGGGGGG	5	1	5
2	TGGTTTAAGAATGGTGGAGGAGTTGTT	3	3	0
2	TTGGGGAAGAATTGTGGAGGAGTGTGG	3	2	0
2	TGGGTGAAGAAGTTGGTAGGAGTGTGG	2	1	2
2	TTGGTGAAGAATTGGGGAGGAGTTGGT	2	1	3
2	GTGGTGAAGAATGTGTGAGGAGTGGTT	3	1	2
2	GTGTTTAAGAATGGTGGAGGATGGGGG	2	5	0
2	GTTGTTAAGAAGGGGGGAGGATTGGTG	2	2	0
2	GGGGGTAAGAATTGTGGAGGATTGGGT	3	2	0
2	GGGGTTAAGAATGTGTGAGGAGTTGTT	2	2	1
2	GTGTTTAAGAAGGTGTGAGGAGGGGGG	4	1	5
2	TGGGTGAAGAATGGGTGAGGATTGGGT	5	0	3
2	GGGTGGAAGAATTGGGGAGGATTGGGG	3	2	0
2	GTTGGGAAGAATGGGTTAGGAGGGGTG	3	3	0
2	GTGTGGAAGAAGTGTGGAGGAGGGTGT	4	0	2
2	TGTGTGAAGAAGTGTTGAGGATGTTGG	2	0	6
2	GTGTTTAAGAAGGGTTGAGGAGGGTTG	2	2	0
2	TTTGGGAAGAATGTGTGAGGAGGTGGG	3	3	0
2	GTGGGTAAGAAGGTTGTAGGATTGGGG	4	0	2
2	TTTGGGAAGAAGGGTGGAGGATTTTTG	2	0	2
2	TTGGTGAAGAAGTGTGGAGGATTGGGG	3	0	3
2	GGGGGGAAGAAGGTTTGAGGAGTTGTT	1	2	5
2	TTGTGGAAGAATTTTTTAGGAGTTTTG	3	3	0
2	TGTGTTAAGAATGTGTTAGGAGGGTTG	3	0	11
2	TGGGGTAAGAAGGTGTGAGGAGGTTGG	3	1	2
2	TTTGGTAAGAAGGTGGGAGGAGGTGGT	7	3	1
2	TTGTGGAAGAAGTGTGGAGGAGTGTGT	3	2	0
2	TTGTGGAAGAAGGTGGGAGGATTGGTT	2	1	5
2	GTGGTTAAGAAGTGTGGAGGATTTGTG	5	4	0
2	GGTTGTAAGAATGGGGGAGGAGGGGGG	3	0	3
2	GTTTGGAAGAATGTGTGAGGAGGGGTG	8	1	2
2	GTTGGGAAGAAGTGTGTAGGATGTGGG	3	0	2
2	GGGGGGAAGAATGTTTTAGGAGGGGTT	7	4	0
2	TGGGGGAAGAAGGTTTGAGGAGGTGGG	9	4	0
2	TTGGTTAAGAATGTTTGAGGAGGGGGG	3	2	0
2	GGTTTGAAGAATGTTTGAGGAGGTTGT	3	1	3
2	TTTTTGAAGAAGGTGGGAGGATGGGGT	4	1	2
2	GGGTGGAAGAAGTGGGGAGGAGGGTTG	5	0	2
2	GTTTGGAAGAATTGGGTAGGAGTGGGG	7	8	0
2	GGGGGTAAGAAGTGGTGAGGAGGGTGG	2	3	0
2	GTTTGTAAGAAGTGGGGAGGATTTGTG	3	0	3
2	TGGGGGAAGAAGGGGGTAGGAGGGTGG	2	4	0
2	GTTTGGAAGAAGGGGTGAGGAGTTTTG	1	4	2
2	TGGTGGAAGAAGTTTGGAGGATGTGGT	2	0	2
2	TTGGTTAAGAATTTTGGAGGAGGGTTT	3	0	2
2	TGTGGGAAGAATTTGGTAGGATGTTGT	3	0	3
2	GGGTGTAAGAATGGGGGAGGAGGGGGG	2	0	4
2	TGGTTGAAGAAGTTGGTAGGAGTTGGG	2	1	3
2	TGTGGGAAGAATGGGGGAGGAGGGGTT	6	1	2
2	GGGTGTAAGAAGGTTTGAGGATGTGGT	3	0	2
2	GTGTGGAAGAATTGGTTAGGAGTTGGG	2	0	4
2	TTGTTTAAGAAGTGGTTAGGAGGTTTT	3	1	2
2	TTGGTGAAGAATGGGTTAGGAGGTTTT	2	1	5
2	GTGTGTAAGAAGGGGTTAGGATGTGGT	2	2	0
2	GTGGGGAAGAATTGTGGAGGATTGGTG	3	0	3
2	GGGTGTAAGAAGGGTGTAGGAGTTTTT	2	0	3
2	TTGGTTAAGAATTGGTTAGGATGGTTG	1	2	3
2	GTGGGGAAGAATTGTGGAGGATGTTTG	3	4	0
2	GGGGTGAAGAATTTGGGAGGATTTTTG	4	9	0
2	TTGGTGAAGAATGGGTGAGGATGGGTT	3	0	4
2	GTGTGGAAGAAGTTGGGAGGAGGGGGT	7	1	2
2	TGTTTTAAGAAGTTGGTAGGATTGGGG	2	2	0
2	TTGGTTAAGAAGTGTGGAGGAGGGTGT	8	2	0
2	GTTTTTAAGAATGGGTTAGGATGTTGT	2	2	0
2	GTTGTGAAGAATGGTTTAGGAGTTGGG	3	2	0
2	TTGGTGAAGAAGTGGGGAGGATTGTTT	4	0	7
2	GGGGGGAAGAATTTGGTAGGAGGGTGG	3	0	4
2	TGTTGTAAGAAGTGTTGAGGAGGGGGG	2	2	0
2	GTGGTTAAGAAGGGGGTAGGAGTTGGG	4	1	2
2	TGGGGGAAGAAGGGTGGAGGATTGTGG	4	0	7
2	TTTGGGAAGAAGTGTGGAGGAGTGTTG	6	2	0
2	TGGTGTAAGAAGTGGGGAGGATTTGGT	4	2	1
2	TGTTGGAAGAAGTGGGTAGGATTGTTG	1	3	3
2	TGTGTGAAGAATTGGGTAGGAGTGGGG	5	0	4
2	GGGTTGAAGAATTTGGGAGGATTGGTG	1	3	2
2	TTGGGTAAGAATTGGGTAGGAGTTTTG	2	0	3
2	TGTGGTAAGAAGTGGGTAGGAGGGTTG	12	0	2
2	GGTTGGAAGAATTTGTGAGGAGGTTTT	5	0	8
2	GTGTTTAAGAAGTTGTGAGGATGTTGT	6	2	0
2	GGTGTGAAGAATGTGGTAGGAGGTTGT	2	1	2
2	TGGGGGAAGAAGTTGGGAGGAGTGTTG	3	0	9
2	TTGGTGAAGAAGGGTGGAGGAGGTGGT	3	2	0
2	TTTGTTAAGAAGGTTTGAGGATTTGGG	3	0	2
2	GGGTGGAAGAATGGGTTAGGATTGGTG	7	0	4
2	GTGTTTAAGAAGTGTGGAGGAGGTTGT	2	1	3
2	GTGGTGAAGAAGGGTTTAGGAGTTGGT	2	3	0
2	TTTGGGAAGAAGGTTGTAGGAGGGGGT	1	4	3
2	GTGGTTAAGAATGGGGGAGGAGTTTTT	2	0	11
2	TGGGGTAAGAAGGGTGTAGGAGGGGTT	7	0	2
2	TTGTGGAAGAATGGGGGAGGAGGTGGG	2	3	1
2	TGTGTGAAGAAGGGTTGAGGATGGTGG	2	3	0
2	GGTGGTAAGAAGGTGGTAGGAGGGTGG	3	0	2
[truncated: 17,849 more rows]

## Sheet: NL2-V30
independent technical replicates	barcode	rep1_count	rep2_count	rep3_count
3	GTTGTTAAGAAGTGGGTAGGATTTGTT	2	2	2
3	TGTGGTAAGAAGTGTTGAGGATGGGTT	3	4	3
3	GTGGTTAAGAAGGGGTTAGGAGTTTTG	4	2	2
3	GTTGGGAAGAAGGGGGGAGGAGGGTTG	3	3	5
3	GGGTGTAAGAAGTTGTGAGGAGTTGGT	6	2	2
3	GGGTTTAAGAATGGGTGAGGAGTGTTT	5	3	3
3	GGGGGTAAGAAGGGGGGAGGAGTTGTG	7	2	2
3	GGGGTTAAGAAGTGGGGAGGAGGTGTG	2	2	5
3	TGTTTGAAGAAGTGGGGAGGATGGGGT	5	4	3
3	GTTGGGAAGAAGGGGGGAGGAGTGTGG	2	2	3
3	TGGTGTAAGAATGTTGGAGGATGGTGG	3	2	2
3	GTGGTGAAGAATTGGGGAGGAGGTGGG	5	3	2
3	TTGGTGAAGAAGGGGGTAGGATTTTGG	5	5	2
3	TTGTTTAAGAAGTGGTTAGGATGGGTG	4	3	2
3	TGGGTTAAGAATTGTTTAGGAGTGGGT	3	4	3
3	TTGTTTAAGAATGGGGGAGGAGTTGGG	5	2	2
3	TGTGTTAAGAATTTTTTAGGAGGGGGG	2	2	2
3	TGGGTTAAGAATGTTTTAGGAGGTGTG	2	2	3
3	TGGGTTAAGAAGTGGTGAGGAGGTGTT	2	5	6
3	GGGGGTAAGAAGGGGGGAGGAGTGGTG	2	2	3
3	TTGGTGAAGAATGTGGGAGGAGTGTGT	4	6	3
3	GTGGGGAAGAATTTGGGAGGAGGGGGT	2	2	4
3	TGGTGTAAGAAGGTTGGAGGAGTGTGT	2	4	2
3	TGTGGGAAGAATTGGGTAGGAGTTGGT	2	2	4
3	TTTGTGAAGAAGGGGGTAGGATTGTGG	6	3	3
3	TTGTGGAAGAAGGGGTTAGGATGGGGT	6	3	4
3	GGGTTTAAGAAGTGTGGAGGATGGGGG	3	3	3
3	GTTTTGAAGAAGGGTGTAGGAGGGGGG	2	2	2
3	TTGGGTAAGAATGTTGTAGGAGTTGTT	3	2	2
3	TGGGTGAAGAAGGGTGGAGGAGGTTTG	2	3	3
3	GTTGTGAAGAAGGGGTTAGGATGGTTG	2	3	3
3	TTGGGGAAGAAGGTGTTAGGATTGGTT	3	2	2
3	GGGTGGAAGAAGGTTTTAGGAGGTTTG	2	2	2
3	TGGGGTAAGAAGGTTGGAGGAGGGGGT	2	4	2
3	GTTGGGAAGAATGGGGTAGGAGTGTGG	5	3	4
3	TGGTGGAAGAATGGGGGAGGATTGTTT	5	2	4
3	GGGGTGAAGAAGTGGTGAGGAGGGGTG	2	2	4
3	GTGTGTAAGAATGTTGGAGGATGGTGT	3	2	3
3	TTGGGGAAGAAGGTTGGAGGATGTGGG	3	10	3
3	GGGTGTAAGAATGGTGGAGGAGTGGGT	4	2	2
3	TGGGTTAAGAAGGGTGTAGGATGGGGG	2	4	6
3	TTTGTGAAGAAGTGGTTAGGAGTGGGG	3	2	2
3	TTGGGGAAGAATGGTGGAGGAGTGTGG	3	2	4
3	GGTTTGAAGAATTGGGGAGGAGTTGGG	2	2	6
3	GGGGGGAAGAAGGTTGGAGGAGGTTGT	3	2	2
3	TTTGTTAAGAATTGTGTAGGAGGTTTT	3	2	3
3	GTTGTGAAGAAGGGTGTAGGATTGTGG	6	3	2
3	GGGTTGAAGAAGGGGGGAGGAGTGGTG	5	2	3
3	GGTTTGAAGAAGTGGGGAGGAGGTGGT	4	6	3
3	TGGGTGAAGAAGGGTTGAGGAGGGGGG	5	2	2
3	GGGGGTAAGAATGGGGGAGGAGGGTTG	3	3	2
3	TGTGTGAAGAAGTGGTTAGGATTTGTT	2	2	2
3	GGGTTTAAGAAGGGGGGAGGAGGTTTG	3	2	3
3	TTGGGTAAGAAGTGGGGAGGATGGGTT	3	2	3
3	GGGGTGAAGAAGTTGGGAGGATGGTGG	2	3	2
3	GTGTTGAAGAAGGGGGGAGGAGGGGGT	2	3	2
3	GGTTTGAAGAATGGTGTAGGAGTGGGG	6	4	3
3	GGTTTTAAGAAGGGTGGAGGATTGGGT	2	2	2
3	GGGTGGAAGAAGGGGGGAGGAGTTGGT	2	2	2
3	TGGGGGAAGAAGTTGTTAGGATGGGGT	2	4	6
3	TTGGGGAAGAAGGGGTGAGGATTTTTT	2	5	2
3	GGTTGTAAGAAGTTGGTAGGAGTTGTT	2	4	2
3	GGGGGGAAGAAGGTGTGAGGAGGGGTG	3	2	2
3	GGGTGGAAGAAGTTGGTAGGAGTGGGG	6	10	3
3	TGTTGGAAGAATGTGTTAGGATGGGGG	2	3	2
3	GTTTTGAAGAATGTTTGAGGAGTGTGG	4	2	3
3	GGGGGGAAGAAGTGGGGAGGAGGGGTG	4	4	3
3	GGTGGTAAGAAGGGTGTAGGATGGTTT	3	2	3
3	TTGTGTAAGAAGGTGGGAGGAGTGTGG	2	2	2
3	GTTGGGAAGAAGGTTGGAGGAGTGGGG	2	5	2
3	TTTGTTAAGAAGTTTTGAGGAGGGGTT	5	2	3
3	GGGGGGAAGAATGGGGGAGGAGTTTGT	3	4	2
3	TTGTGGAAGAATGGGGTAGGAGTTGTT	2	3	3
3	TTGGGGAAGAAGTTGTGAGGAGGGGGG	2	3	2
3	GTGGGTAAGAAGGGGTGAGGAGTTTGG	3	9	2
3	GGGTTTAAGAAGGGGGTAGGAGGTGTG	2	2	3
3	TTGTGGAAGAATGGGGTAGGAGGTGTG	8	2	2
3	GGGTTGAAGAATTGTGGAGGAGGTTGG	6	2	3
3	GTGGTGAAGAATTGGGTAGGAGGGTTT	5	2	2
3	TTGGTGAAGAAGGGTTTAGGAGGGGTT	2	9	2
3	GTGGTGAAGAAGGGGGTAGGATGGGTT	3	2	2
3	TGTTGGAAGAAGGTGTGAGGAGGTGTT	4	3	2
3	GGTGGGAAGAAGTGGGGAGGAGGGGGT	6	5	10
3	TGGGTTAAGAATGTGGTAGGAGGGTTG	3	2	3
3	TGGGGTAAGAATTGGTGAGGAGTGTGG	2	3	3
3	TTTGGTAAGAAGGTTGGAGGAGTTGTT	2	4	3
3	TGGGGGAAGAATGGGGGAGGATGGTGT	7	2	4
3	TTGGGGAAGAAGGTTGGAGGAGTGGGG	5	8	2
3	GTTTTTAAGAAGTTGGTAGGATGGTTG	2	2	3
3	TTGTGTAAGAATTGGGTAGGATGTTTT	3	3	3
3	GGGTTTAAGAAGGTGGGAGGAGTGGGG	4	2	2
3	TGGGGTAAGAAGTTGTGAGGAGGTGTG	5	3	3
3	GTTTGTAAGAAGTTGGGAGGATTGTGT	2	2	6
3	TGTTGGAAGAATTGGGTAGGAGGTTGG	6	5	2
3	GGTGTTAAGAAGGTGGTAGGAGGTGGG	7	2	6
3	TGTGTTAAGAATGTGGTAGGAGTGGGT	2	3	3
3	TTGGGGAAGAAGGGTTTAGGAGTTTTG	2	3	2
3	GGGGGGAAGAAGGGGGGAGGATGGGGT	2	5	5
3	GGTGGGAAGAATGGGGGAGGAGGTTTG	6	2	2
3	GTGGTGAAGAAGTGGTGAGGATTTGGG	2	6	4
3	GGGGGTAAGAAGGGTTTAGGATGGTTG	3	3	8
3	GGTGTGAAGAATGTGTGAGGAGGGGGT	5	2	4
3	GTGTTTAAGAAGGTTGTAGGAGGGGGT	3	2	2
3	TGGGTTAAGAAGGTGGTAGGATGTGGG	6	2	6
3	TGGTGGAAGAAGTTTTGAGGATTGGTT	2	4	2
3	GGTTTTAAGAAGGGGTGAGGAGGGTGG	3	3	2
3	GTTTTTAAGAAGGTTGTAGGATTTGGT	5	3	2
3	TGTGGGAAGAAGTGGGGAGGATTTGGT	4	2	4
3	TTTGGTAAGAAGGGTGGAGGAGGTGTG	2	3	12
3	TTGTGGAAGAAGGGGGGAGGAGGTGGG	2	2	5
3	GTGGGGAAGAAGTTTGGAGGAGTGGGG	3	6	2
3	TGTGGGAAGAAGTGGGGAGGAGGTTGG	2	3	7
3	TTGGGGAAGAAGGGTTGAGGATGGGTG	2	5	3
3	GGGGGGAAGAAGGGGTGAGGATGGGTT	3	2	4
3	TTGGTGAAGAAGGGGGTAGGAGTGGGG	4	2	2
3	TGTTTTAAGAAGGTGTGAGGAGTTGGG	3	3	4
3	TGGTGGAAGAAGTTGGGAGGAGTTGGT	6	3	3
3	TTGGGGAAGAATGGGTTAGGAGGGGGT	2	2	5
3	GGTGGTAAGAAGTGGTTAGGATTTGGG	2	4	7
3	GGGGTGAAGAATGGGGTAGGAGTGGGG	2	2	2
3	GTTGGGAAGAAGTGGTTAGGAGTTTGG	3	2	2
3	TTTTTTAAGAATGGGGGAGGATGGTGT	2	4	3
3	GGTGTGAAGAAGTGGTTAGGAGGGGTT	3	3	3
3	GTTGTTAAGAATGTGGGAGGATTTTTG	2	2	2
3	GGTGGGAAGAATTTGGTAGGAGGGTGT	2	4	3
3	GTGGTGAAGAAGGTGTGAGGAGTGGGT	2	5	2
3	GGGTTTAAGAATGGTGGAGGAGTTGTG	2	2	2
3	GTGGTGAAGAAGTTTGGAGGAGGGGGT	4	4	5
3	GGGGTGAAGAATTGGGGAGGAGGTTTG	2	2	4
3	GGTGGGAAGAAGTTTTGAGGAGGGGTT	3	3	2
3	TTGGTGAAGAATGGGGGAGGAGGTGTG	2	3	4
3	TTGTTTAAGAAGTGGGTAGGAGTGGGT	2	4	11
3	TTGGTTAAGAAGGGGTGAGGAGGGGGT	2	2	4
3	GTGTGGAAGAAGGGTTTAGGAGGGGTT	3	5	3
3	GGTGGTAAGAATTGGGTAGGAGTTGTT	3	3	2
3	TGGGTGAAGAATGGGTGAGGAGTGGTG	2	3	4
3	TTGGGGAAGAAGTTGGGAGGAGGGGGT	3	6	4
3	GTGGTTAAGAAGGGTTGAGGATGGGTG	3	2	2
3	TGGGTGAAGAAGTTGGTAGGATTTGTG	2	4	3
3	GGTGGGAAGAAGTGGGTAGGAGGGGGG	3	4	2
3	TGGGGGAAGAAGTGGTGAGGAGGTGTG	4	2	5
3	GTGGGGAAGAAGGGGTGAGGAGGTGGG	6	3	5
3	GGGGGTAAGAAGGGGGGAGGAGGGGGT	3	2	2
3	TTGGGGAAGAAGTTGGGAGGAGGTTGG	3	2	8
3	TGGGGTAAGAAGGGGGGAGGATTTTGG	2	3	3
3	GTGTGGAAGAATTGGTTAGGAGTGGGT	3	2	3
3	GTGTGGAAGAAGTGTTGAGGATTTTGT	4	2	2
3	GTTTGGAAGAAGGTGTGAGGAGTGGGT	2	7	3
3	TTGGTTAAGAATGGGGGAGGAGGGGTT	2	3	2
3	GGGGTGAAGAATTGGGTAGGAGGTTGG	3	3	2
3	TTGGTGAAGAAGGGTGTAGGAGTTTGG	8	6	2
3	GGGGGGAAGAAGGGGGGAGGAGTGGGG	4	3	2
3	GGGGGGAAGAATTTGGGAGGAGGTTTT	2	2	5
3	GTGGGTAAGAAGGTTGGAGGAGTGTGG	3	4	2
3	GTGTGGAAGAATGGGGTAGGATTTTTT	2	3	4
3	TTGTTTAAGAATGGTTGAGGATGTGGT	2	3	3
3	TGTGGGAAGAAGGGGGGAGGAGGGTTG	2	2	2
3	TGTTTTAAGAATGTGGGAGGAGGGTGT	7	3	3
3	GGGGTGAAGAATGGTTGAGGAGTTGTG	4	2	3
3	GGGGTTAAGAAGGTGGGAGGAGGTGTG	2	2	7
3	TTTTGGAAGAATTTGGTAGGAGGGTTG	2	3	2
3	GGTGTGAAGAAGGGTGTAGGAGGGGGG	2	3	3
3	GGTGGGAAGAATTGTGTAGGAGTGGGG	3	2	2
3	TGTGGGAAGAAGGGGGTAGGATGTGGG	5	4	2
3	GGGGGGAAGAAGGGTTGAGGATTTGTG	3	2	4
3	TTTTGTAAGAATTGTGTAGGATTGGTG	2	3	3
3	GTGGGGAAGAATGTTGTAGGAGTTTTG	3	2	3
3	GGGGTTAAGAAGTTGGGAGGATGGTGG	4	3	3
3	TGGGGGAAGAAGTTGTGAGGAGTGGGG	3	2	3
3	TTGGTGAAGAAGTGTGGAGGAGTGGGT	5	2	2
3	GGGTTTAAGAAGGGGGGAGGAGGGGTG	2	6	3
3	TGGTGGAAGAATTGTTTAGGAGTGTGT	2	2	3
3	GTGGGGAAGAAGTTTGGAGGATTTGGT	3	4	5
3	GGTTGTAAGAAGGGGTGAGGAGGGGTT	2	4	3
3	TTTGTTAAGAATGGTGGAGGATTGGTG	2	2	3
3	TGGTGTAAGAAGGTTGTAGGATTGGGG	2	2	4
3	GTGGGTAAGAATGGTTGAGGAGTGGTT	4	7	2
3	TTGTTGAAGAAGGTGGGAGGAGGGGGG	4	3	2
3	GGTGTGAAGAAGTGTGTAGGATGGTTG	2	4	2
3	TGGGGGAAGAATGTGTTAGGAGTGTGT	3	2	5
3	TGGGTGAAGAAGGGGTTAGGATGGGTG	2	5	2
3	GTGGGTAAGAAGGTTGGAGGAGGTGGG	2	3	4
3	GGTGTGAAGAATTGGGGAGGAGGTGTG	3	5	2
3	TGGTTGAAGAAGGGGGGAGGATGTGGT	2	2	3
3	GTGTTGAAGAAGTGGGGAGGATTGTTG	2	5	2
3	TGTGTGAAGAAGTTGTTAGGATGGGTG	2	5	3
3	TTGGTTAAGAATTTGGTAGGAGTTTGG	2	4	4
3	TTTGGGAAGAAGTTGGTAGGAGTGGGT	3	2	2
3	GGTTTTAAGAAGGGTTTAGGATTGGGT	2	2	2
3	TTGTGTAAGAATGGTTGAGGAGGGGGG	2	2	5
3	GTGGGGAAGAAGTTTGGAGGATTTTGT	2	3	3
3	TGGGGTAAGAAGTGTGGAGGAGGTGTG	4	3	4
3	TGGGGTAAGAAGTGGGGAGGATGTGGT	13	5	6
3	GTGGGTAAGAAGTTTGGAGGATTGGTT	2	3	6
3	GTTGTTAAGAAGGTGGGAGGAGGGTGT	5	2	6
3	TGGTTTAAGAAGTGGGTAGGAGGTGGG	4	5	2
3	GGGGTGAAGAATGTTGGAGGATTTTTG	2	3	2
3	GGGTTGAAGAAGTGGGGAGGAGTGGGG	2	3	2
3	TTGGGGAAGAATGTTTTAGGAGGGTGT	3	2	8
3	TGTGGTAAGAATGTGGTAGGATGGGGG	3	4	2
3	GTGTTGAAGAAGTTGGGAGGATTGGGG	2	2	2
3	GTTGGGAAGAATTGGTGAGGAGTTTTG	2	3	2
3	GGGGGTAAGAAGTGTGGAGGAGTGTTT	4	3	2
3	TTGTGGAAGAATGTTTTAGGATGTGGG	3	2	2
3	TGTGGTAAGAAGGTGGGAGGAGTGGGT	7	7	5
3	TTGTTTAAGAAGGGGGGAGGAGGGGTT	2	3	5
3	TTTTTGAAGAAGTGTGTAGGATGGGGG	4	4	2
3	TGGGGGAAGAAGGTTGGAGGAGGTTGG	2	2	5
3	GTTGTGAAGAAGGGGGTAGGAGGGTGT	4	4	5
3	GTGTTTAAGAAGGGTGGAGGAGGGGGT	4	2	2
3	GGGGGGAAGAAGTTGGGAGGAGGTGGT	2	8	2
3	GTGGGGAAGAAGGTGTGAGGATGGGTG	7	3	2
3	GTTGGTAAGAAGGTGTTAGGATTGGTT	3	3	2
3	GGTTGGAAGAAGTTGGTAGGAGGGTGT	2	4	3
3	TGTGGGAAGAATTTTTGAGGATGTTTG	2	5	3
3	TTGTTGAAGAAGGTGGTAGGATGGGGG	4	6	3
3	TTGGGGAAGAAGTGGGTAGGATTGGGG	6	5	2
3	TGGGGTAAGAATGGGGTAGGAGGGGTG	2	2	2
3	GGGGTTAAGAATGGGGGAGGATGGGTG	2	2	2
3	GTGGTTAAGAAGGGGGGAGGATGGGGG	2	5	2
3	TGGGGGAAGAATGGTTGAGGAGTGTGG	2	3	13
3	TGGTGGAAGAAGGTGGGAGGAGTTGTG	2	4	4
3	TTTTGGAAGAAGTGGTGAGGAGTGGGT	3	6	2
3	TTGTGGAAGAAGGGGGGAGGAGGGTTT	2	2	4
3	TGGGGGAAGAATGGGGGAGGAGGTGGG	2	2	2
3	TGGGTTAAGAAGGTTGGAGGAGGGGTG	3	8	3
3	TGGTTGAAGAATTTGGGAGGATTGGGG	2	2	2
3	TGGGGTAAGAAGTTGTGAGGAGTTGTG	2	2	7
3	GTGTTTAAGAATGTTGTAGGATTTTGG	2	3	3
3	GTTTTGAAGAAGGGTTGAGGAGGGTTT	2	2	2
3	GGTGGGAAGAATGGGGGAGGAGTGGGG	3	5	2
3	TTGGTGAAGAAGGTGGGAGGAGGGGGG	2	2	4
3	GGTGTGAAGAATGGGTGAGGATGTGGG	3	2	3
3	GGGGTTAAGAAGTGGGGAGGATGGGGG	6	3	38
3	TGGGGTAAGAATGGGTTAGGAGGGGTG	6	2	3
3	TGGTGTAAGAAGTGGGTAGGATGTGTG	3	3	3
3	TGGGGGAAGAAGGGGGTAGGATTTGGT	3	2	2
3	GGGGGGAAGAAGGGTGTAGGATGTTGT	2	3	5
3	GTGGTTAAGAATTGGTTAGGAGTGTGG	3	2	5
3	TGTGTGAAGAATGGGTTAGGAGTGGTG	4	2	2
3	GTGTGTAAGAAGGTTTTAGGAGTGGTG	4	4	3
3	TTTGGGAAGAATGTGTGAGGATTGTTG	2	3	2
3	GTGGGGAAGAATGTGGGAGGATTGTGT	3	2	2
3	TTTGTGAAGAATTGTGTAGGAGTGTGG	6	2	2
3	GGGGTGAAGAAGTGTGTAGGATGGTTT	2	2	2
3	GTTGTGAAGAAGGTTGGAGGATTGTGG	3	2	3
3	TTTGTTAAGAATTTGGTAGGAGTTTGT	2	2	3
3	TGGGGTAAGAAGGGGTGAGGAGTTGTT	2	8	2
3	TGGGTGAAGAAGGTGGGAGGATGTGGG	2	3	6
3	TTGGGGAAGAATTGGTTAGGAGTTGGT	3	2	5
3	GTGGGGAAGAATGGGTTAGGAGGTTGG	4	3	3
3	GTTGGTAAGAAGGGGTTAGGATGGGGT	3	2	3
3	GGTGTTAAGAAGGGGGTAGGATTGTTG	2	5	4
3	GGGGGGAAGAAGGGGGTAGGAGTTGGT	2	5	2
3	TGTGGGAAGAATGTGGGAGGATGGGGG	3	4	4
3	TTTGTGAAGAATGTTTTAGGATGTGTT	2	4	4
3	GTTGTGAAGAAGTTTGTAGGAGTGGGG	2	2	2
3	GGTGGTAAGAATTTTGGAGGAGGTTTG	2	4	3
3	TTGGGGAAGAAGTGGGTAGGAGTTGGG	2	4	2
3	GTTTGTAAGAAGGTTTTAGGAGGTGGG	3	3	3
3	TGTGGGAAGAATGTTGGAGGAGGGTTG	6	2	5
3	TGGGTTAAGAATGGGTGAGGAGGTGGG	4	3	7
3	GGTTTGAAGAATGTTGTAGGATGTTTT	3	2	4
3	TGTGTTAAGAAGGGTGGAGGAGTGTTT	2	6	4
3	GGGGGGAAGAAGTTGGGAGGAGTGTGG	4	2	3
3	TGGGGGAAGAAGTTGTTAGGATGGGTG	2	2	5
3	TGGTTGAAGAAGGGTGGAGGATGGTGG	3	3	6
3	TGGGTTAAGAAGTTGGGAGGAGGTGTT	2	3	8
3	GTGTTGAAGAATTGGTGAGGATGTGGG	2	3	2
3	TTGTGGAAGAAGGTGGTAGGAGGTTGG	2	2	4
3	GGGGGTAAGAAGGGTGGAGGAGTGTTG	6	2	2
3	GGGGGGAAGAATGGGGGAGGATTGGGG	6	3	2
3	TGGTTGAAGAATTGGGTAGGATTGGGT	2	2	6
3	TTGTGGAAGAAGTGTGGAGGAGGGTTG	2	3	4
3	GGGGTTAAGAAGGGGTGAGGATGGGTT	3	2	2
3	GTGGGGAAGAAGGTGGGAGGATGTTGT	2	2	4
3	TTGTGGAAGAATTGGGGAGGATTGTTG	3	2	3
3	GGGGGGAAGAATGGGGTAGGATTTTGT	5	3	2
3	TTGGGGAAGAAGGTTGTAGGAGGTTGG	2	2	2
3	TTGGTGAAGAATGTGTGAGGATGTGGG	2	2	8
3	GGGGGTAAGAAGGGGTTAGGATGTGGT	2	2	4
3	TTGGTGAAGAAGTGGTGAGGATTTGGT	2	2	2
3	TGGGTGAAGAATTGGGGAGGATGTGGG	2	3	2
3	TTGGGGAAGAAGGGGGGAGGAGGGTGT	4	9	3
3	GTGTGGAAGAAGTGGGTAGGATTGGGG	2	5	2
3	GGTGTGAAGAATGGGGGAGGAGGGGTG	4	3	3
3	TGGGTGAAGAATTGTGGAGGAGTGGGG	5	2	3
3	TTTGTGAAGAAGGGGGGAGGATTGGGG	3	5	2
3	TGGTTGAAGAATGTGTTAGGATTGGTT	4	4	4
3	TTGTGGAAGAAGTGTTGAGGATGGGGG	2	7	3
3	TTGGGGAAGAAGGGTGTAGGATGTGGT	2	3	7
3	GGGGGTAAGAAGGGGGGAGGAGGGGGG	2	10	2
3	GTTGTGAAGAAGTGGGTAGGATTGGGT	2	3	2
3	GTGTGGAAGAAGTGGGTAGGAGTGGTG	2	8	5
3	TTGGGTAAGAAGGGTTGAGGATGTTTG	3	4	4
3	GTTGGTAAGAAGGTGGGAGGATTTGGT	2	2	6
3	TGGGGGAAGAAGGGGGGAGGATGTTGG	2	2	6
3	TGGGGTAAGAAGGGTTTAGGATTGTGG	4	2	2
3	TGGGTGAAGAAGGGGGTAGGAGTGTTG	4	2	2
3	TGGGGTAAGAAGGTGTTAGGATGGGGG	4	7	3
3	TGTTGGAAGAATGGTTGAGGATGGTTG	2	2	4
3	GTTGTGAAGAATGTTTGAGGAGTGGGG	4	4	4
3	TGGGGGAAGAATTGGGGAGGATTGGGG	3	5	2
3	GTTGTTAAGAAGGGGGGAGGATGTTTG	9	2	3
3	GGTGTTAAGAAGGGGTTAGGAGGGGTT	2	3	2
3	TGGGGTAAGAAGGTGGTAGGAGTTTGG	6	2	6
3	TGGGGGAAGAAGGGTGGAGGAGGTGTG	9	5	2
3	GTGGGTAAGAAGTTGGTAGGAGGGTGG	2	2	4
3	GGGGGGAAGAAGTGGTGAGGAGTGGGG	2	3	2
3	GTTGTGAAGAAGTTTGGAGGAGTGGGG	4	3	2
3	GGTTTTAAGAAGGTGTTAGGAGTTGTG	2	2	2
3	GTTGGTAAGAAGGGTTGAGGAGGGGTG	2	6	2
3	GGTGGGAAGAATGGTGGAGGAGGTGGG	5	3	2
3	TGGGGGAAGAAGTTGTGAGGATGTTGG	4	2	6
3	TTGGTTAAGAATTGGTTAGGAGTGGTG	2	2	2
3	GTGGTTAAGAAGGTGTGAGGAGTGTGT	2	5	3
3	TTTGGGAAGAATTGGGTAGGAGGGGTT	4	2	2
3	TTGTGTAAGAAGGGGTGAGGATTTTGG	3	3	2
3	GTGTGTAAGAAGGGGGGAGGAGGGGGT	5	2	2
3	GTGGTGAAGAAGTGGGTAGGAGGGTGG	3	6	3
3	GTTGGTAAGAAGGGGGGAGGAGGTTGG	3	2	6
3	GGGTTTAAGAAGGGTTGAGGAGTTTGT	2	2	3
3	TGGGTTAAGAAGGTGGGAGGAGGTGGG	3	3	4
3	TTTGTTAAGAAGGGTTTAGGAGGTTGG	2	3	3
3	TGGGGGAAGAATGGTGGAGGAGTGGTG	2	2	5
3	TTGTGGAAGAAGGGGTGAGGAGTGGGT	3	3	3
3	TGTTTTAAGAAGTTTGGAGGAGGGGGG	3	4	3
3	TTGGGGAAGAATGTTGTAGGAGGGTTT	2	6	5
3	TTGGGTAAGAAGTTGGGAGGAGTGGGT	6	5	2
3	TTGGTGAAGAATGTGGTAGGATGGTTT	4	9	3
3	GTTGGTAAGAATGGGTTAGGAGGTTGG	2	5	5
3	TTGGGGAAGAATTGGTTAGGAGGGGGT	3	6	2
3	TGGGTGAAGAAGGGGGGAGGATTGTGT	3	2	3
3	TGGGGTAAGAATGGGGGAGGAGGTTGG	3	2	4
3	GTGGTGAAGAATGTGGTAGGAGTGTGG	5	2	2
3	GGGGTGAAGAAGGGTGTAGGATTTTGG	5	4	4
3	GGGGGGAAGAAGTTGGGAGGAGTTGTG	2	2	2
3	GTGTGTAAGAAGGGGTGAGGAGGGGGT	2	2	4
3	GTGGGGAAGAAGTGGGGAGGAGTGGGT	4	2	5
3	GTGGGTAAGAAGGTTGTAGGATGTGGT	4	2	2
3	GTGTGGAAGAAGGGGGGAGGAGTTTGT	3	3	2
3	TTGGGGAAGAAGTGGTGAGGATGTGGG	5	5	3
3	TGGGGTAAGAATTGGGTAGGATGGTGG	5	2	2
3	TGTGTTAAGAAGGGGGGAGGAGGGGGG	4	2	2
3	GTGGTGAAGAAGGGGTGAGGATGGGTT	3	2	3
3	TTGTTTAAGAAGGGGGGAGGAGGTGGT	2	8	2
3	TTGTGTAAGAAGGGTGTAGGATGTGGT	2	2	5
3	GGTTGTAAGAAGGGGGTAGGAGGGTTG	3	3	2
3	TGGTGGAAGAAGGGGTGAGGAGGGTGT	2	2	3
3	TGGTTTAAGAATGTGTTAGGATGTTTT	3	3	3
3	GGTTGGAAGAAGGTGGTAGGATGGGGT	3	3	4
3	GGGTGTAAGAAGGGTGGAGGAGGGGGG	2	2	2
3	GTGTTTAAGAATTTGTTAGGATGGGGT	3	2	3
3	TTGTGGAAGAAGTTGTGAGGAGTTTGT	2	2	4
3	TGGGGTAAGAATTGGGTAGGATTGGGG	3	2	4
3	GTGGTGAAGAATTGGGGAGGAGGGTGG	4	2	2
3	TGGGGTAAGAAGGTGTTAGGAGGTGGG	3	2	2
3	TGGTGTAAGAAGGGGGGAGGAGTTGGT	2	2	2
3	TTGGGGAAGAATGGTTGAGGAGGGTGG	2	2	2
3	TTGGTGAAGAAGTTGGGAGGAGGTGGG	3	3	3
3	TTGGGGAAGAATGTGTGAGGAGTGTTG	2	4	2
3	GTGGTTAAGAAGGGGGTAGGAGGTTTG	2	2	4
3	GGGGGTAAGAAGGGTGGAGGAGGGGGG	2	6	2
3	GTTGTTAAGAAGGGGGGAGGATTGGTG	3	4	2
3	GTGTTTAAGAATGGGGGAGGAGGGGGG	3	3	3
3	GGGGGGAAGAAGTGTTGAGGAGTGGTG	3	3	6
3	TTGGTTAAGAAGTGTGGAGGAGGGTGT	3	6	6
3	TGGGGTAAGAAGGGGTGAGGAGGTTGG	7	4	2
3	TTGGGTAAGAAGGGTGTAGGATGTGTT	3	4	2
3	TGGTGTAAGAAGGGGGGAGGAGGGGGG	2	4	2
3	GTTGGGAAGAATGTGTGAGGATGGTTT	3	2	2
3	TTGGGTAAGAATTGGGGAGGAGTGGTG	2	5	2
3	TTTGGTAAGAAGTTGGTAGGATGTTGT	3	2	2
3	GGGGGTAAGAAGGGTGGAGGAGGTTGG	4	2	3
3	TTGGTTAAGAAGTTTGGAGGATTTGTG	2	3	2
3	GGTGTGAAGAATGTTTGAGGAGTGTGG	2	2	2
3	TGGGTGAAGAAGGTGGTAGGAGGTTGG	2	2	6
3	TTGGGGAAGAAGGTGTGAGGAGGGGGG	2	5	7
3	GGTGGGAAGAAGGTGGGAGGATGGGGG	4	2	2
3	GGTTTGAAGAAGGTTTGAGGAGGTGGG	2	2	2
3	GGGGGGAAGAAGGGTGTAGGATTGTGG	7	2	3
3	TTGGGGAAGAAGGGTGGAGGAGTGGGG	5	4	2
3	GGTGTGAAGAAGGGTGTAGGAGGGGTG	2	2	5
3	GGGTTTAAGAATGGGGGAGGAGGTTGG	2	5	3
3	TTTGTTAAGAAGTGGTGAGGAGTGTGT	2	2	2
3	TGGGTGAAGAATGGGGTAGGAGGTTGT	4	2	3
3	TTGGTTAAGAATGGTTTAGGAGGTGTT	2	7	2
3	TGGTGGAAGAAGGGTGGAGGATTGGGT	4	2	2
3	TGGGTTAAGAATTGTGGAGGATTGGTT	3	3	3
3	TGGTGTAAGAATTTGGGAGGATGGTGT	2	6	2
3	TTTGGGAAGAAGTTGTTAGGATGGGGG	7	2	4
3	TGGGTTAAGAATGTTTTAGGATGGTTT	2	3	2
3	TGGGTTAAGAAGGGGGGAGGAGGTGGG	3	4	9
3	TGTGGTAAGAAGGGTGGAGGAGGTGGT	3	2	2
3	GTGTGGAAGAAGTTGGGAGGAGGGTGG	5	5	3
3	TGGTGGAAGAAGGGTGGAGGAGGTTGG	3	2	2
3	GTGGGGAAGAAGGTGTGAGGAGTGGGT	5	2	2
3	TTGTTGAAGAAGGGGGTAGGAGTGTTG	2	10	2
3	GTGGGGAAGAAGGGGTGAGGAGTGGGG	4	3	2
3	GGTGGGAAGAAGGGGGGAGGAGTTGGG	3	3	3
3	GGGGGGAAGAAGTTTTGAGGAGGGGGG	2	2	2
3	GTGTGTAAGAATGGGGTAGGAGTTGGG	3	3	2
3	GTGGGGAAGAAGTGGGTAGGATGGGGT	4	5	2
3	TTGGGGAAGAAGGGTTGAGGATGTTTT	3	4	3
3	TGTGGGAAGAAGTTGGTAGGATTTGGG	2	5	3
3	TGTTGGAAGAATGGGGTAGGAGTTGTT	2	5	5
3	GTGGGTAAGAAGGTTGTAGGAGGGTTG	5	3	2
3	TGGTTGAAGAATGGTGGAGGAGGTTGG	5	4	9
3	TTGTTGAAGAAGGGTGGAGGATTGGGT	2	4	3
3	TGGTTGAAGAAGTGTGGAGGAGGGGGG	2	2	3
3	GTGGGGAAGAATGTTTGAGGATGGGGG	2	6	2
3	GTGGGTAAGAAGTTGGTAGGATTGGGG	2	2	3
3	TGTTTTAAGAAGTTGGTAGGAGTGGTG	2	9	2
3	GGGGGTAAGAATTGGTTAGGAGTTGGG	2	5	3
3	TTGGGGAAGAAGGTTTTAGGATGGGTG	3	2	5
3	GTGGGTAAGAATGTTTTAGGAGTGGTG	3	2	3
3	TGTGTGAAGAATTTGTTAGGATTTGTT	2	2	2
3	TTGTGTAAGAATGGGTGAGGATTGGGG	4	2	2
3	GTTGTGAAGAAGGTGGGAGGAGTGTTG	3	2	5
3	GGGGTGAAGAAGTTGGGAGGATGGGGG	5	2	5
3	TTGGTGAAGAAGGGGGGAGGAGGGTGG	3	2	3
3	TGGGTTAAGAAGTTGTGAGGAGTTGTG	2	2	6
3	TGTGTGAAGAATTTGGTAGGAGTTTTT	4	2	3
3	GGGTTTAAGAAGGGGTGAGGATTGGGG	2	4	2
3	GTTTTTAAGAATTTGGGAGGAGGGGTG	3	3	2
3	GTTGTTAAGAAGTGGGTAGGATGGGTG	2	5	2
3	TGGGTTAAGAAGGGTTGAGGATGGTGG	4	2	2
3	TGGGTTAAGAAGTGGTGAGGAGGGGTG	2	2	3
3	GTTGTTAAGAAGTGGGTAGGATGGGGG	4	4	2
3	TTGGGGAAGAAGTTTGGAGGATTTTTG	3	2	2
3	GTGGGTAAGAAGGTGGGAGGAGTGGTT	3	3	4
3	GTTTGTAAGAAGGTGGGAGGAGGGGTT	2	2	4
3	TGTTGTAAGAATGTGGGAGGAGGTTTG	2	4	2
3	GTGGGTAAGAAGGGTGGAGGAGTTGGG	2	5	2
3	TGGGTTAAGAAGGTGTTAGGATGGGTT	2	2	2
3	TTGGTGAAGAAGGGTGTAGGATTGTGG	2	3	2
3	TGGGGGAAGAAGGGTGGAGGATGGTGT	2	3	3
3	GGGGGGAAGAATTTGTTAGGATGTTTT	3	5	2
3	TGGTTGAAGAAGGTGTGAGGATGGTGG	4	2	3
3	GGGTTGAAGAATGGGGGAGGAGTTTTG	2	2	3
3	TGGGGTAAGAAGTTTTGAGGATTGGTG	2	2	6
3	TGTGTGAAGAAGGTGGGAGGATGGTTG	2	6	2
3	TGGTGTAAGAAGGGTGTAGGAGGGGTG	2	3	2
3	TGGGGTAAGAAGTTGGTAGGAGGGGGG	2	4	2
3	TTGGGGAAGAAGTGTGGAGGAGTGGGG	5	4	6
3	GTTGGGAAGAAGTTGGTAGGAGGGGTT	4	5	2
3	TTGGTTAAGAAGGTTGGAGGAGTGTTG	2	6	2
3	TTGTGTAAGAATTTGGTAGGAGTGTGG	7	2	3
3	TTGTTGAAGAAGGGTGGAGGAGGGGTG	2	3	3
3	TGGGGGAAGAATTTGGGAGGATGGGGG	3	5	2
3	TGGGTTAAGAAGGTGTGAGGAGTGTTG	3	2	2
3	TTTGGGAAGAATGGGTGAGGATGGGGG	2	2	2
3	GGGGGTAAGAAGTTTGGAGGAGTTTGT	3	5	5
3	GTGTTTAAGAAGTGTTGAGGAGTGTGT	4	3	3
3	TTTGGTAAGAATTGGGGAGGAGGGGGG	2	4	2
3	TTTGTTAAGAAGGGGTGAGGATGGGGT	4	2	3
3	GGGTGGAAGAATGGGGTAGGAGGGTGT	4	2	2
3	TGGGTGAAGAAGGGTGGAGGAGGTGGG	3	11	6
3	GGTGGTAAGAATTGGGGAGGATTTTGG	2	4	2
3	TGGTTTAAGAATGTGTGAGGATGGGGG	2	3	5
3	TGGTGTAAGAATTGGTTAGGATGTTGG	2	3	2
3	TTTTGGAAGAAGTTGGGAGGAGGGGGT	2	2	3
3	GTTTGGAAGAAGGGGGGAGGATGGTGT	3	4	3
3	TGGTGGAAGAATGTTGGAGGATGGGGG	3	3	2
3	GGTGTGAAGAAGGGGTTAGGAGGTGGG	5	3	2
3	GTTTTGAAGAAGTGGGTAGGAGTGTGG	3	5	2
3	GGGGGTAAGAAGGGTGTAGGAGGGTGG	2	5	2
3	GTGTTGAAGAAGTTTGGAGGATGGGGG	3	4	3
3	TTGGGTAAGAATGGGGTAGGAGTGGGG	4	4	2
3	TGGTTTAAGAATGTTGTAGGAGGGGTG	2	2	3
3	GGGTGGAAGAAGTGGGGAGGAGGTGGT	2	6	2
3	TGGGTTAAGAAGTGGGGAGGAGTTTGG	4	2	2
3	TGGGTTAAGAAGGTGGTAGGATGTGTG	3	4	8
3	TTGGGGAAGAAGGGGTTAGGATGGGGG	2	3	4
3	TGGGGGAAGAAGGGGTTAGGATGGGGG	4	4	2
3	GGTGGGAAGAAGTGGGTAGGAGTTGGG	5	2	2
3	GGGGGGAAGAATTGGGGAGGAGGTGGG	4	2	2
3	TGGGGGAAGAATGTTGGAGGAGGTGTG	4	2	4
3	TTGTGGAAGAAGGGTTGAGGAGTGGTG	2	2	3
3	GTTGTTAAGAAGTGGGGAGGAGGGGTT	3	2	2
3	GGTGGTAAGAAGGTGTGAGGATTGTGT	4	3	4
3	TGGGTTAAGAATGTTTTAGGAGTTTGT	2	2	3
3	TGGGGGAAGAATTGGGTAGGAGTTGGG	4	2	4
3	GGGGTGAAGAAGGGTTTAGGAGTGGTG	2	2	2
3	GTGGTTAAGAATGGTGGAGGAGTGGTT	4	4	4
3	GGGGGTAAGAATGGGGGAGGAGGGGTG	2	4	4
3	GTGTGTAAGAATGTGGGAGGAGTGGGG	2	3	4
3	TTGGGTAAGAAGGGGGGAGGAGGTGGT	3	4	4
3	TTTGTTAAGAATTGTGGAGGATGGGTG	2	2	4
3	GGGGTTAAGAAGGGTTGAGGAGTTGTG	8	7	5
3	GGGGGGAAGAAGTTGTGAGGAGGGGTT	3	3	4
3	TTTGTGAAGAAGGGTTGAGGATGGTGT	4	3	2
3	TTTGGTAAGAAGTGTTTAGGAGGTGGG	3	4	2
3	GTGGTGAAGAAGTTTGGAGGAGTTTGT	7	5	4
3	GGGTTGAAGAAGGGTGGAGGAGTGGTG	2	3	4
3	GGTTGTAAGAAGTTTTGAGGAGTTGGT	4	2	2
3	GTTGTGAAGAATGGGGGAGGAGGTTGT	4	2	3
3	TGGGTTAAGAAGGGGGGAGGAGGGGTG	3	5	5
3	TTGGGGAAGAATTGGGGAGGATTGGGT	3	3	7
3	GTGGTTAAGAAGGTGGGAGGAGGTGTG	2	2	2
3	TGTGTGAAGAATTGTGTAGGAGTGTGG	2	2	4
3	TGGTGGAAGAATGTTGTAGGAGGTGGT	2	2	2
3	GTGTTGAAGAAGTGGGGAGGAGTTTTG	3	2	4
3	GTGGGGAAGAATTTGTGAGGAGGGTGG	2	6	2
3	TGGGGGAAGAATTTTGGAGGAGGGGTG	2	3	2
3	TGGGTGAAGAAGGTGGGAGGATGGGGT	2	2	4
3	TTGGGTAAGAATTGTGTAGGATTTGGG	4	2	4
3	TTGGTTAAGAAGTGTTGAGGATGGGTG	2	4	2
3	GTGTGGAAGAATTGGGTAGGATGGGGG	5	4	2
3	GTTTTTAAGAATGTGTGAGGAGTTGGT	5	2	5
3	TGTGGGAAGAATGTGTGAGGATGGGTT	2	2	3
3	TTGGGGAAGAATGTGGTAGGATTGGTG	4	3	2
3	GGGGGGAAGAAGTGTGGAGGATGTGTG	2	2	5
3	TTTTGTAAGAATTTGTGAGGAGGTGTT	5	3	4
3	TTTTGTAAGAAGTTGGGAGGATTTTGG	2	2	2
3	GGTGGGAAGAAGGGGGGAGGAGGTGGG	7	5	4
3	TGTTGTAAGAAGGTTTGAGGAGTGGGG	4	3	2
3	TGTGGGAAGAATGTTTGAGGATTTTTG	6	2	3
3	TTGGGGAAGAAGGGTGGAGGATGTGGG	2	2	4
3	TGGGTTAAGAATGGTGGAGGAGTGGGG	3	2	2
3	TGGGGTAAGAAGGGTGGAGGAGGTGTG	2	2	2
3	TTGTTGAAGAAGGGTGGAGGAGGGTTG	2	2	3
3	TTGGTTAAGAAGGTTGTAGGAGGTGGG	2	3	2
3	TGGGTTAAGAATTGGTGAGGAGTGGGG	2	4	3
3	TTTGGGAAGAATTTGGTAGGAGGGGGT	2	2	2
3	GTGGTGAAGAATTGGTTAGGATTTGGG	2	3	3
3	GGTTTGAAGAAGTGTGGAGGAGTTGTT	3	6	6
3	GGGGGGAAGAAGGTGTGAGGAGGGTGG	2	5	6
3	TGTTGTAAGAAGTGGGTAGGAGTGTTG	7	3	4
3	TGTGTGAAGAATGTGTGAGGAGTTTTT	2	2	2
3	GTGTTGAAGAATGTGGGAGGAGGTTGT	4	2	3
3	GTTTTGAAGAATGGGGTAGGATTGTGG	2	2	3
3	GGTGGTAAGAAGGTGTGAGGATGGTTT	4	2	2
3	TGGGGTAAGAAGGGTTTAGGAGGGGGG	5	3	2
3	TTTTTGAAGAAGGGTGGAGGAGGGTTG	2	3	3
3	TTTGTGAAGAAGTGTGTAGGATGGGGG	2	3	6
3	GTGGTTAAGAAGTGGTGAGGAGTTTTG	3	2	5
3	GGGTGTAAGAATGGTGTAGGATTTTTT	2	2	2
3	GGGTTGAAGAAGTTGGTAGGAGGTGGG	2	7	3
3	TGGGTGAAGAAGGTTGGAGGAGGGTGG	3	2	2
3	TTGGGGAAGAATGGGGGAGGAGTGTGG	3	8	4
3	TTGGTGAAGAATGGGGTAGGAGTGGGG	3	3	3
3	GGGTGTAAGAATGGGGGAGGAGTGGGG	4	3	4
3	GGGGTGAAGAATGGGGTAGGAGGTGGT	3	5	2
3	TTGGGTAAGAAGGTGGGAGGATTGGGG	4	6	3
3	GTGGGGAAGAATGTGGGAGGAGGGGTG	3	3	2
3	TTGGTTAAGAAGGGGTGAGGATTTTGG	3	3	2
3	TGGGTGAAGAATGGGTTAGGAGTTGTG	4	6	2
3	GGTTTGAAGAATTGGGGAGGATGGGGT	2	5	2
3	TGTGGTAAGAAGGTGGGAGGAGTTGTG	2	3	3
3	GGGTTTAAGAATGGGGGAGGATGTTTT	5	2	2
3	TGGGGTAAGAAGGGTTGAGGAGGGGGG	5	3	2
3	TGGTGGAAGAAGGTTTTAGGATTTTGG	2	2	2
3	TGGGGGAAGAAGGTGGGAGGAGTTGGG	2	3	3
3	GGGGTTAAGAAGTGGGTAGGAGGGGGT	2	2	2
3	GGGGGGAAGAAGGGGTTAGGAGGTTTT	2	2	3
3	TTGGGGAAGAAGTGGGGAGGAGGTGGG	2	2	2
3	TTGGGTAAGAAGGTGGGAGGATGTTGG	6	4	5
3	TGGTTTAAGAAGTTGGGAGGAGGGGGG	2	3	2
3	GTGGTGAAGAATGTGTTAGGATTGGTT	3	3	7
3	GTGTTTAAGAATGGTGGAGGAGGGTGG	3	2	4
3	TGTTGGAAGAATGTGGTAGGAGGGTGT	4	2	2
3	TGGGGGAAGAAGGGGGGAGGATTTTGG	4	4	3
3	GGGTGGAAGAAGGGGGGAGGAGGGGTG	5	5	4
3	TGGGTTAAGAAGGGTGGAGGAGGGGTT	4	4	6
3	TTGGGTAAGAAGTTTTGAGGAGTGTTG	3	7	2
3	GGGGGGAAGAATGGTGTAGGATGGGGT	2	3	4
3	GTGGGTAAGAAGGGGTGAGGAGGGGTT	3	5	3
3	GTGTGGAAGAATGGTGTAGGAGTGGTT	2	3	2
3	TTGGTTAAGAAGGGGTTAGGAGGGTTG	2	3	3
3	TTGTGGAAGAATTTGGGAGGAGGTTGG	2	2	5
3	TGGGGGAAGAAGGGGGGAGGAGTGGGT	3	3	6
3	GGGGGTAAGAATTGGGTAGGAGGGGGT	3	2	2
3	GGGTGGAAGAATTTGGTAGGAGTTTGG	3	2	7
3	GGGTGTAAGAAGGGTGTAGGAGTTGTG	2	3	3
3	GGGGTTAAGAATTTGGTAGGATGGGGG	6	3	6
3	GGGTTGAAGAAGTTGGGAGGATGTTGT	3	2	2
3	GGGTTTAAGAAGTTGGGAGGAGTGTGG	2	3	2
3	GGGGGTAAGAATGGGGTAGGAGGGGGT	2	2	4
3	GTGGGTAAGAATTTGGTAGGATTTTTT	9	3	3
3	GTTTTTAAGAATTGTGGAGGATGTTTT	3	2	2
3	TTGGTTAAGAATGGTGGAGGAGGGTTT	2	3	3
3	GGGGTGAAGAAGTGGGGAGGAGTGGGG	2	6	2
3	GGGGGGAAGAATGGGGGAGGAGGTGGG	4	2	2
3	GTTTGGAAGAAGGGGGGAGGAGGGGGT	5	2	2
3	GGGTTTAAGAAGTTGTGAGGAGGTGGT	3	2	7
3	TTGTTGAAGAAGGTTGGAGGAGTTTGT	3	3	2
3	GTTTTGAAGAATGGGTGAGGAGTTTGT	2	5	2
3	GTGTGGAAGAATTGGTGAGGATTTGGG	2	2	2
3	GGGGTTAAGAAGTGGGTAGGAGGGTGG	3	6	3
3	TTGTGTAAGAATTGGTGAGGAGGGGTT	4	2	4
3	GTGGGGAAGAAGGGGTGAGGAGGGGGG	4	3	2
3	GTGTGGAAGAAGTGGGGAGGAGGGGTT	4	2	2
3	TTGGGTAAGAATGTGGGAGGAGTGGGG	2	2	2
3	TTTGTTAAGAAGGTGGGAGGAGGTGGG	2	2	6
3	TGTTTTAAGAATGGTTTAGGAGGGTTT	2	4	2
3	TGGGGTAAGAAGGGTTGAGGAGGGTGT	3	2	2
3	TGGGTTAAGAAGTGGGGAGGAGTGTTT	2	2	2
3	TGTGGTAAGAATTTGGTAGGATTTGGG	2	2	4
3	GTGGGTAAGAAGGTGTGAGGATTGGTT	2	6	2
3	TGTGGGAAGAAGGTTGTAGGATTGGTG	2	2	2
3	TGGGTGAAGAATTGGGGAGGAGTGGTT	2	2	3
3	GTGGGGAAGAAGGGTGGAGGAGGTTGG	2	3	2
3	TTGGGGAAGAAGGTGTTAGGATGGGGG	3	2	7
3	TGGGGTAAGAAGTGGGGAGGATGGGGT	2	4	4
3	GGGGGGAAGAATTTTGGAGGATGGTGG	2	2	2
3	GGGTGGAAGAATGTGGTAGGAGTGGGG	3	4	2
3	TTTTGGAAGAATTGGGGAGGAGGTGTG	3	2	3
3	GGTTTTAAGAAGGGGGGAGGAGGTTTT	2	2	2
3	GTGGGGAAGAATTGGGGAGGAGGGGGT	2	2	4
3	GGGGTTAAGAATTGTGTAGGAGTGGTT	3	3	2
3	GGTGTTAAGAAGTGGGGAGGAGGGGGT	3	3	12
3	TGGGTGAAGAATGTGTGAGGAGTTGTG	2	2	2
3	GTGTTGAAGAAGGGTGGAGGAGTGGTG	7	2	5
3	GTGTTGAAGAATGTGGGAGGAGGGGGT	3	4	2
3	TGTGTTAAGAAGGGTGTAGGAGGGGTT	3	2	2
3	TTTGGTAAGAATGTGGTAGGAGGTTGG	2	3	4
3	GGGGTTAAGAAGTGGTTAGGAGGGTTT	2	4	2
3	GTTTGTAAGAATGGGGTAGGAGTTTGT	2	2	2
3	GTTTTGAAGAAGTGTGGAGGATGGGTG	3	2	5
3	TGTTTTAAGAATGTGGTAGGAGGTGGT	4	3	3
3	GGTTTTAAGAATGTTGGAGGAGTGGGG	2	2	2
3	TGGGTGAAGAATGGGGGAGGATGTTGT	2	3	2
3	GGGGTGAAGAAGTGTTGAGGAGGTGGG	2	2	2
3	TGTTTGAAGAAGTGTGGAGGAGTTTTG	5	8	2
3	TGGTGTAAGAAGGGGGGAGGATTTTTT	4	2	3
3	TTTTGGAAGAAGGGGGGAGGAGGGGGG	5	3	3
3	TGGTGTAAGAAGGGTGTAGGATGTGTG	2	2	4
3	GGGGGTAAGAAGGTGTGAGGAGGGGTT	3	2	5
3	TGGTGTAAGAAGTTTGTAGGATTGGGT	2	2	4
3	GTTTGTAAGAAGGTGTGAGGAGGTTGG	2	2	2
3	TGTTGGAAGAAGTGGGTAGGATGTGGT	3	6	4
3	GTTTTGAAGAATGTTGGAGGAGGTTTG	2	4	2
3	TGGTGGAAGAAGTTTGGAGGAGGGTGG	2	2	6
3	GGGTTGAAGAAGGTTGGAGGATGGGTG	3	3	3
3	GGTTTTAAGAAGGGGTGAGGAGGGGGG	4	3	2
3	TGGGTGAAGAAGTGTTTAGGAGGGGGT	2	7	2
3	GTGTTTAAGAAGTGGGTAGGAGGGTGT	2	2	2
3	GTTTGGAAGAAGGGGTTAGGAGGGTGT	2	4	3
3	GTTTTTAAGAATTTGTTAGGAGGGGGG	2	3	2
3	GGTGTGAAGAAGTGGGGAGGATGGTTT	2	4	4
3	GGGTGGAAGAAGGGGTGAGGAGTTTGT	2	3	2
3	GTGGGTAAGAAGGGTTGAGGAGGGTGG	2	2	2
3	GGGGTGAAGAAGTTGTGAGGAGTGGTG	3	3	5
3	TGGGGGAAGAAGTGTGTAGGAGGTTGG	4	3	2
3	GTGGGTAAGAAGTTTTTAGGATTGGTG	2	2	3
3	GGTTGGAAGAAGGGTTGAGGATGGTGG	2	4	2
3	TGGGGGAAGAAGTGGTGAGGAGTTTGT	2	3	3
3	TGGGGGAAGAAGTGGGGAGGAGGGGGG	2	6	5
3	TGGGTGAAGAAGTTTGGAGGAGTGGTG	2	2	2
3	TGGGGTAAGAATTTTGGAGGAGGGTTT	2	4	3
3	GGTTGTAAGAAGGTGGTAGGAGGTGGT	3	3	4
3	TTTGGTAAGAATGTGTGAGGAGGGTGG	2	2	3
3	GTTGGTAAGAAGGGGTTAGGATTTTGT	2	2	3
3	GGGTTTAAGAATTTTGTAGGAGGGGGT	2	2	2
3	GGGGTTAAGAATGGGTGAGGATGGTTT	3	2	2
3	TGTTGTAAGAATGTGGGAGGAGGTGTT	4	3	2
3	TGGGGGAAGAATGTTGGAGGAGTGGTG	3	4	4
3	GGGGGGAAGAAGGTGGGAGGAGGGGGG	2	3	8
3	TGGGGGAAGAAGGTGGGAGGAGGGGGT	2	3	2
3	GGGGGGAAGAAGGGGTGAGGAGTGTGT	2	3	4
3	GGGTGGAAGAAGGTGGTAGGAGTGTGT	2	3	2
3	TGGGTTAAGAATTGGGGAGGAGGGGTG	2	2	2
3	TTGGGGAAGAATTTTTTAGGAGGGGGT	5	2	2
3	TGGGTTAAGAAGTTGGTAGGAGTTGTT	2	4	11
3	GGTTGGAAGAAGGTGTTAGGATGTGTG	2	3	2
3	GGGGGGAAGAATTGGTTAGGAGGGTGG	2	3	5
3	GTGTTGAAGAATGTGTGAGGATGGTGG	3	2	4
3	GGGGTTAAGAATTGGGTAGGATGGGTG	3	3	2
3	GGGGGGAAGAAGGTGGGAGGAGGGGTG	3	5	3
3	GTTGGTAAGAAGTTTGTAGGATGTGTG	2	2	2
3	GTGGGGAAGAAGGTTGTAGGAGTGTGG	2	3	2
3	GGGTGGAAGAATGGTTGAGGAGGGGTG	2	2	4
3	GGGTGGAAGAATGGGTTAGGATGGGGT	4	2	2
3	GGGTTGAAGAATGGGGTAGGAGGGGTG	2	3	2
3	TGGGGGAAGAATTTGGTAGGAGGTTTG	2	6	2
3	GGGTGTAAGAAGGGGGGAGGAGGTTTG	2	2	2
3	TGGGTGAAGAATTTTGTAGGAGGGTGT	2	2	2
3	TTTGGTAAGAAGGGTTTAGGATGGTTG	3	2	3
3	TGGTGTAAGAATGGGGTAGGAGGGGGG	2	2	3
3	GTGTTGAAGAATTTGTTAGGAGTGTTT	2	11	3
3	TTGGTGAAGAAGGGTTTAGGATGTTTG	7	2	2
3	GGTGTTAAGAAGGGGGGAGGAGGGGTT	3	3	2
3	TTGGGTAAGAAGGTGTGAGGATGGGGT	3	3	7
3	TGGGGGAAGAAGTGTGTAGGAGTGGTG	2	2	4
3	TGGGTTAAGAAGGTGTGAGGAGGGGGG	2	3	2
3	TGGGGGAAGAAGGGGGTAGGAGTGTGG	2	3	3
3	GGTTGTAAGAATGTGGTAGGATTGTGG	2	3	2
3	GTGGGGAAGAAGTTGTGAGGAGTGGGG	2	2	2
3	TGGTTTAAGAAGGGTGGAGGATGTTTG	2	3	5
3	GGGTGGAAGAAGGTGGGAGGAGTGTGG	3	2	3
3	TGTGTTAAGAAGGGGGGAGGATGGTGG	2	3	2
3	GGTGTGAAGAATGGTGTAGGAGGTGGG	3	2	8
3	TGGTGGAAGAATGGTTTAGGATTTTTG	2	3	5
3	GGGTGGAAGAATGGTTTAGGAGGGGGG	3	2	2
3	GGGTGTAAGAATTGGGGAGGAGGTTGG	2	2	3
3	TGGGGGAAGAAGGGGGTAGGATTTGGG	2	5	3
3	GGGGTGAAGAATTGGGTAGGAGGGGGT	3	2	4
3	GTTGGTAAGAAGGTGGGAGGATGTTGG	4	2	7
3	GGTGGGAAGAAGTTTGGAGGAGGGGGG	5	3	4
3	TTGGGTAAGAATGTGTTAGGATTGTTT	2	2	2
3	TGTGTGAAGAATTGGGTAGGAGTTGTG	2	2	2
3	GTTGTGAAGAATGGGGTAGGATGGGGG	2	3	2
3	TGGGGGAAGAAGTGGGGAGGATTGGGG	3	3	2
3	GGGTTGAAGAAGTGGGGAGGAGGTGGG	6	4	2
3	TGGGGTAAGAAGTTTTGAGGAGGGTGT	2	3	2
3	TGGGTGAAGAAGTGTGTAGGATGGTGG	2	2	4
3	GTGGGTAAGAAGGTTTGAGGAGTGGGG	2	4	2
3	GGGTTTAAGAAGTGTGGAGGATGGGGT	2	2	5
3	GTTGGGAAGAAGTTGGTAGGAGGGGGG	4	2	2
3	TTGGTGAAGAAGGTGGGAGGATGGGGG	2	3	2
3	TTTGTGAAGAAGGGTTTAGGATGTGGG	4	4	7
3	TGGTTGAAGAAGGGTTTAGGAGGTTTG	2	3	2
3	GTGGGTAAGAAGTGGTTAGGAGTGGGG	3	2	2
3	TGGGGTAAGAAGGGGTGAGGATGGTGT	4	2	6
3	GTGGTTAAGAAGTTTGGAGGATGGTTT	3	2	5
3	GTTGTTAAGAATGGTTGAGGATTTTTG	2	2	3
3	TGGGTTAAGAATGTGGGAGGAGGGTGT	4	3	2
3	TGGTTTAAGAAGGTGGTAGGAGTGGTT	3	5	2
3	TTGGTGAAGAATTGTGGAGGAGTGGGT	4	3	7
3	GTTGGGAAGAAGGGGGTAGGATGGTGG	5	3	3
3	GGGGTGAAGAAGTGGGTAGGATGGTGG	3	2	8
3	TTGGGTAAGAAGGGTGGAGGATGGTGT	6	4	2
3	GGGTTGAAGAATGGGGGAGGATTTTGG	2	3	4
3	GGGTGTAAGAATGTGGTAGGATTGTGG	2	2	2
3	TTTGGGAAGAATGTGGGAGGATGGGTG	2	2	3
3	TGGGTGAAGAAGGGGGTAGGATGTGGG	5	4	2
3	GTGGGGAAGAATGGTTTAGGATTTGTG	3	2	2
3	GTGGTTAAGAATTGGTGAGGATGGTTT	2	2	2
3	GGGGGGAAGAATGTGGGAGGATTTGGG	2	2	3
3	GGGTTTAAGAAGGGGGTAGGAGGGTTT	2	2	4
3	GGTGTGAAGAAGGGGTGAGGAGTGGGG	2	4	2
3	TTGGGTAAGAAGTTTTTAGGAGTTGTT	2	2	2
3	GGGGGGAAGAATGTGGGAGGAGTTGGG	3	2	2
3	TGTGGGAAGAATGGGTGAGGAGTGGGG	4	8	3
3	TTGTGTAAGAAGTGGGGAGGAGGGTGT	2	2	5
3	GGGGGGAAGAATGGGGTAGGAGGTTGG	4	2	2
3	GTTTTTAAGAATTGGTGAGGATGTGGT	2	3	2
3	TTGTGTAAGAAGGGGTGAGGAGGGGGT	2	2	2
3	TGGGTGAAGAAGGGGGGAGGAGTGGTG	3	9	2
3	GGTGTTAAGAATGTGTGAGGAGTGGGT	2	2	3
3	GTGGGGAAGAATGTGGTAGGATTGGTG	3	4	6
3	TTGGGTAAGAAGGGGGGAGGAGTGGGT	2	4	3
3	GGGGGTAAGAATGGGGGAGGAGTTTGG	2	3	5
3	GGGGTGAAGAAGGTGGTAGGAGTGGTG	2	3	4
3	TTTGTTAAGAAGGTGTTAGGAGTTGTG	2	2	3
3	TTGTGTAAGAAGGTGGTAGGAGTTGGG	2	2	2
3	TGGGTGAAGAAGGGGTGAGGAGTTGTG	4	4	11
3	TGGGGGAAGAATGTGGTAGGATGGGGT	2	2	3
3	GTGTGTAAGAATGGTGTAGGAGGGGTT	2	5	2
3	GGTTGTAAGAAGGTTTTAGGAGTTTTT	3	2	2
3	GTTTGGAAGAATTGGGTAGGAGTTTGT	2	2	2
3	GTGGTGAAGAATGGTTGAGGAGGGGTT	3	4	6
3	GTGGGGAAGAATGTGGGAGGAGGTGGG	4	2	4
3	TGGGGGAAGAAGTTTGTAGGAGTTGGG	2	2	2
3	GGGGTGAAGAATGTGGGAGGAGGGTTG	2	4	4
3	GGTGTTAAGAATGTGTTAGGAGGTGGG	2	5	6
3	GTTGTGAAGAAGTGGTGAGGAGTGTTT	2	3	4
3	GGGTGGAAGAAGTGTTGAGGATTTGGG	2	8	3
3	TGTGGGAAGAATGTGGTAGGAGTTTGG	2	7	2
3	GTGTGGAAGAATTGTTGAGGAGGGTTG	2	2	3
3	TGTTGGAAGAAGGTGTGAGGAGTTTTG	2	3	3
3	TTGGTGAAGAATGTTGTAGGAGGTTGT	3	2	5
3	TTGTTGAAGAAGGGTTTAGGATGGGTT	5	2	3
3	TGTTTTAAGAAGGGGGGAGGAGGTTTG	2	2	2
3	TGGGTTAAGAATTGTGGAGGAGGTTTT	3	3	2
3	GGTGGTAAGAATGTGGGAGGAGGTGTT	3	3	5
3	GGTGTGAAGAATGGTTTAGGATGTGGT	2	2	5
3	GTTTGGAAGAAGGTGGGAGGATTGGGG	2	3	2
3	GTTTTGAAGAATTTTTGAGGATGGGGT	2	3	3
3	TGGTTTAAGAAGGGTTGAGGAGGTGTT	2	3	3
3	GTGGGGAAGAATTGGTTAGGAGTGTGG	2	5	3
3	TGTTGTAAGAAGGTTGGAGGAGGGGTG	5	3	2
3	TGGGTGAAGAAGTGGGGAGGATGGGGG	2	2	4
3	TTGGTGAAGAAGGGTGGAGGAGGTTTT	2	2	2
3	TTGGTGAAGAAGTGGGTAGGAGTGGGG	2	6	2
3	GGGTGGAAGAATGTGTGAGGAGGGTTG	2	5	4
3	GTGGGGAAGAATGGGGGAGGAGGTGGG	5	5	4
3	TTGGGGAAGAATGTTGGAGGAGTGGGG	2	4	4
3	TGTTGGAAGAATTGGTGAGGAGTGGTG	3	3	2
3	TTGGTGAAGAATGGGTGAGGAGTGGTT	4	2	2
3	GGGGTGAAGAAGTGGTGAGGAGGGTGT	2	3	3
3	GTGGTGAAGAAGGGGGGAGGATTTGGT	3	7	6
3	GTGTGGAAGAATTTGTGAGGAGGTTTG	2	5	2
3	GTGTGGAAGAAGGTTGGAGGAGGTGTT	3	6	2
3	TTGGGGAAGAAGTGGGGAGGAGGTTGG	2	2	4
3	GTGTTGAAGAAGGGGTTAGGAGGGTGT	2	2	2
3	GGTGTTAAGAATGGGGTAGGAGGGTTT	2	4	2
3	TTGGTGAAGAATTTTTGAGGAGGGGGG	2	2	2
3	GTTGTGAAGAATGGTTTAGGATGTTTG	2	4	2
3	GTTTGGAAGAAGTGTGTAGGATGGGTT	3	3	2
3	GGGTTGAAGAAGGTTTTAGGAGTGGTT	2	2	2
3	TTTGTTAAGAAGTGGGGAGGAGGGGGG	2	2	7
3	TTGTGTAAGAAGTTTGGAGGATTGTTT	2	3	3
3	GGGTTGAAGAATGTGTGAGGATGTGTG	4	5	3
3	GGGGTGAAGAAGTGTGGAGGAGGGGGG	2	10	3
3	TTTGGTAAGAAGTGGGGAGGAGTTGGG	2	2	2
3	TTTGTTAAGAAGGGGGGAGGAGGGGGG	4	3	6
3	TGGGGGAAGAAGGGGGTAGGAGTTGGG	3	3	3
3	GTGGGGAAGAATTGGGGAGGAGTGGTT	4	3	2
3	TGTGGGAAGAATGGGTGAGGAGGTGGT	3	3	3
3	GTGGGGAAGAATTGGTGAGGAGGTTTT	7	2	4
3	TTGGTTAAGAAGTTGTGAGGAGTGGGT	3	4	3
3	TGGGGGAAGAAGTGTTGAGGAGTGGTG	2	2	4
3	GGGGGTAAGAAGTTGGGAGGAGGGTGT	3	2	2
3	TGGTGGAAGAAGTGGGGAGGATTGTGT	4	2	4
3	GGGTGTAAGAAGTTGGGAGGAGGTTTG	2	3	3
3	TTTGGGAAGAAGTGGTTAGGATTTGGG	2	2	3
3	TTGGTTAAGAATGGGGTAGGATTGTGT	3	3	2
3	GGTTGGAAGAAGGTGGTAGGAGGTTTG	3	4	25
3	TGTGGGAAGAATGGGTGAGGAGGTGTG	4	3	4
3	TGGGGTAAGAAGTGGTGAGGAGGTGGG	4	2	3
3	TGGTGTAAGAAGGTGTGAGGAGGGTGG	2	2	3
3	TTGTTTAAGAATGTGGTAGGAGGGGGT	3	2	3
3	TTGTTTAAGAATGTGTTAGGAGTGTGG	2	3	2
3	GGGGGTAAGAAGTTGTGAGGAGTTTGG	2	3	3
3	TTGTTGAAGAAGGGGGGAGGAGTTTGG	5	2	4
3	TTGGGTAAGAATTGTGTAGGATGGGTG	4	2	2
3	GGTTGGAAGAATTGGTGAGGATGGGGG	2	3	2
3	TGGGTTAAGAAGGTGGTAGGAGGGGTG	6	2	2
3	TGGGTTAAGAAGTGGTTAGGAGTGGGG	2	2	3
3	GTTGGGAAGAATGGTGTAGGAGTGGTG	2	4	2
3	TGTGTTAAGAAGGTTTTAGGATGTGGT	2	6	2
3	GGGTGTAAGAAGTGTTTAGGAGGTGGG	4	2	3
3	GGTGTGAAGAATGTTTTAGGAGTTTGG	2	3	4
3	TTTGGGAAGAAGTTGGTAGGATGGGTG	2	2	4
3	GTTTTTAAGAATGTGTGAGGATGTGGT	2	2	2
3	GGTTGGAAGAAGTGGGGAGGAGTGGGT	2	5	4
3	TGGTGGAAGAAGGGGGGAGGAGTGGGG	2	2	5
3	GGGGGGAAGAAGGGTTTAGGAGTGGGG	3	4	3
3	TTGGGGAAGAAGGTGGGAGGAGTGGGT	2	3	4
3	GTGGTGAAGAAGTTGGGAGGAGTGTTT	2	4	6
3	TGGGTGAAGAATTGGTGAGGATTTGGG	2	2	2
3	GTGTTTAAGAATGTTGTAGGAGTGTTT	5	2	3
3	TTGGTGAAGAAGGGTGGAGGAGGTGGG	2	3	2
3	TGGTTGAAGAATTGGGTAGGAGTGGGG	2	4	5
3	GTGGTTAAGAAGTGTGTAGGAGGGGTT	2	2	2
3	TGTGTGAAGAAGTGTTTAGGAGGGTGT	3	2	3
3	GTTTTGAAGAATTGGTGAGGAGTTGGT	2	2	2
3	TGGTGGAAGAATGTGGGAGGATTTTGT	2	3	3
3	GGTGGGAAGAATTTGGGAGGATGTGGG	3	3	2
3	GGGGTGAAGAATGTTTTAGGAGGTTTT	2	4	3
3	GTGTGTAAGAAGTTGTTAGGAGGTGGT	2	2	2
3	TGGGGTAAGAAGGGGTTAGGAGGTGGG	2	2	2
3	GGTTTTAAGAATGTGGGAGGATTGGTT	2	6	2
3	GTGTGGAAGAAGGTGTGAGGATGTTGG	2	2	3
3	TTTTGTAAGAATGGGGGAGGATTTGGG	2	4	3
3	GTGGGTAAGAAGGTGTGAGGATGGGGG	2	2	2
3	TGGGGTAAGAAGGTTGGAGGATTGGGG	2	6	3
3	GGTGTGAAGAAGGGTGGAGGAGGGGGT	2	4	3
3	GGGTGTAAGAATTTGGGAGGATGGGGT	4	3	4
3	GGGGTTAAGAAGGGGTTAGGATTGTGG	2	4	4
3	TGTGTTAAGAATGTTGGAGGATTGGTT	2	2	2
3	TTTGTGAAGAAGTTGTGAGGAGTGGGT	3	4	2
3	GGTGGTAAGAAGTGTGGAGGAGTTTTT	2	5	2
3	GTGTTTAAGAAGGTTGGAGGATGGGTG	2	3	4
3	GGTTTGAAGAATGGTGTAGGATGGTGG	2	4	3
3	GTTGGTAAGAATTGTTGAGGATGTGGG	2	2	4
3	TGGGTGAAGAAGTGTGGAGGATGGGTG	3	2	2
3	TGGTTGAAGAAGTGTGGAGGAGTGTGT	2	2	2
3	TGGGTGAAGAATGGGTTAGGAGTGTGT	2	4	2
3	GTGTGGAAGAAGTGGGGAGGATTGGGG	2	3	3
3	GGTTGGAAGAATTGGTTAGGAGTGGGG	2	2	3
3	TTTGGGAAGAATTGGTTAGGATTTTGG	2	3	2
3	GGGTTTAAGAAGGGTTTAGGATTGTGG	2	3	2
3	TTTGTGAAGAATGGTGTAGGAGGTTTT	2	3	5
3	GGGTGGAAGAAGGTTTTAGGATGTGGG	2	2	2
3	TTGTGGAAGAAGTTGTGAGGAGGTGGG	2	7	4
3	GGGGGGAAGAATGTGGGAGGAGTGGTT	2	5	8
3	GTGTGGAAGAAGTGGGTAGGATGTGGG	2	2	3
3	TTGTGGAAGAATTTTGGAGGAGGTGTG	2	3	3
3	GTGTTTAAGAATGGTGTAGGAGGGGGT	2	3	4
3	GTTTGGAAGAATGGTTGAGGAGGGTGT	2	3	4
3	GGGTTGAAGAAGGGTGGAGGAGGTGGT	3	3	2
3	TGTGTTAAGAAGGGGGTAGGAGTTGGT	2	6	2
3	TTTGGGAAGAAGGTGGTAGGATGGGTT	2	3	4
3	TGGGGGAAGAAGGGGGTAGGATGGTTT	2	3	2
3	GGGGTGAAGAAGGGGGGAGGAGTTTTT	3	2	2
3	GGTGGTAAGAAGTTGTTAGGAGGTTTT	2	2	3
3	TGTGGGAAGAAGGGTTGAGGATGGTGG	2	3	3
3	TTGTGTAAGAAGTTGGGAGGAGGGGTG	2	2	2
3	GTTTGTAAGAATGGTTGAGGAGGTGTG	2	3	2
3	GGGGTGAAGAAGGTTGGAGGATTGGGT	2	2	3
3	GTGGTGAAGAAGGTGGGAGGAGTTGGG	2	5	3
3	GGTGTGAAGAATTGTTGAGGAGGTGGG	2	2	3
3	TGTTGGAAGAAGTGTTGAGGAGGTGTG	2	3	6
3	TGGGTTAAGAATGTTGGAGGAGTTTGG	2	3	2
3	TTGGGGAAGAATGTGTGAGGAGGTGTT	3	5	2
3	GTGTGTAAGAAGTTTGGAGGATTTGGT	2	3	2
3	GGGGTGAAGAAGGGGTGAGGATGGTGT	2	4	4
3	GGTGTTAAGAAGGGTGTAGGATGTGGG	2	2	8
3	TGGGGGAAGAATTGGTGAGGAGTGTGT	2	3	2
3	GTTGGGAAGAATGTTGGAGGATTTGGT	2	2	3
3	TGGGTGAAGAAGGGGTTAGGATGGTGG	2	2	4
3	TGGGTGAAGAAGTTGTGAGGAGGGGTG	2	3	2
3	TGGTGTAAGAAGGTGTGAGGATTTGTG	3	2	2
3	TTGTTTAAGAAGTTGGGAGGATTGGGG	2	5	3
3	TGGGGTAAGAAGTTGGTAGGAGGTGTG	2	5	2
3	TTGTGTAAGAATGGGTGAGGATGGTGG	2	2	2
3	GGTGTGAAGAAGTGTGTAGGAGGGGTT	2	3	3
3	TTGTTTAAGAATTGGGGAGGATGGTTG	2	2	2
3	TTGGGTAAGAATGGTTTAGGATTGGTG	2	5	3
3	TGTTGTAAGAAGTTGGGAGGATGTGGG	2	4	7
3	GTTGGGAAGAAGTGTTTAGGAGTGTGG	2	3	3
3	TTGGGTAAGAATTGGTTAGGAGTGGTG	2	2	2
3	GTTGGGAAGAATGGGTTAGGATGGTTT	2	5	2
3	GTTTTTAAGAATGGGGTAGGATTTGGT	2	2	7
3	TGGGGGAAGAAGGTTGGAGGAGGTGTG	2	2	5
2	GGTTGGAAGAATTGTGGAGGAGTGTGG	2	12	0
2	GGGTTGAAGAATGGGTTAGGAGGGTGT	4	2	1
2	GGGTGGAAGAAGTGGGGAGGAGGGGTT	6	5	0
2	TGGGGTAAGAATTTGTTAGGATTTGTG	70	2	0
2	TGTTTTAAGAATGGTTGAGGAGGTTTT	5	0	2
2	GGGGTTAAGAAGGTGGGAGGATTTGGG	5	0	2
2	TGGGGTAAGAAGGTTGGAGGAGGTGTG	4	0	3
2	GGGGTGAAGAATTGGTGAGGAGGGTGT	3	4	0
2	TGGTTTAAGAAGTGGGTAGGAGGGTGT	3	0	2
2	TTGGTGAAGAATTGGGTAGGATTTTGG	3	4	0
2	TTGTGTAAGAAGTGGTGAGGAGGTTTG	1	5	2
2	GGTGGGAAGAAGGTGGTAGGAGGGGTG	5	0	2
2	TTGTGGAAGAATTTGTGAGGAGTGGTT	2	2	0
2	TGGTGTAAGAAGGTGTGAGGAGTTGGT	2	0	2
2	GGGGTTAAGAAGTGGGTAGGAGGGGTG	2	2	1
2	TGGGGGAAGAAGGGGGTAGGAGTTGTT	4	2	0
2	TTGGGGAAGAAGGGTTGAGGATGGGGG	2	5	0
2	TTTGGGAAGAAGGTGTGAGGAGGGGGG	6	3	0
2	TTTGTGAAGAATTGGGGAGGAGTTGGT	1	2	2
2	TTGGGGAAGAAGTGGTTAGGATGGGGG	5	0	4
2	TGTGGTAAGAATGGTTTAGGATTTGGG	2	1	5
2	GTTGTGAAGAAGGGTGTAGGATTTTTG	5	1	2
2	GGTTTGAAGAATTGGGGAGGATTGGGG	2	0	3
2	TTGGTGAAGAAGGGGTGAGGAGGGTTG	3	4	0
2	TGGGTTAAGAAGTGTGGAGGAGGTTGG	2	2	1
2	GTTGTGAAGAAGGTTGGAGGAGGTTGT	2	2	0
2	TGGTTGAAGAAGGGTGGAGGATGGGTG	3	2	1
2	TGGTTTAAGAATGTTGTAGGATGTGGG	2	4	0
2	TGGGGTAAGAATTGTTTAGGAGTGGTG	2	4	0
2	TTGTGTAAGAATGGGGGAGGAGGGTGG	2	0	2
2	GTTGTGAAGAAGGGTGTAGGAGGGGTT	2	2	0
2	TTGGTTAAGAAGGTGGTAGGAGTGGGT	3	0	5
2	TGTGGGAAGAATGGGGGAGGAGGGTGG	3	4	0
2	GTGTTGAAGAAGGGTTGAGGAGTTTGG	4	3	0
2	GTTGTTAAGAATGGTTTAGGAGTTTTT	12	2	1
2	TGGGTGAAGAAGGGTTGAGGAGTGTGT	3	0	2
2	GTTTGTAAGAAGGGTTGAGGAGGTTGG	2	0	3
2	TTTGGGAAGAATGGTGGAGGAGTGTGT	8	2	0
2	GTGGGGAAGAAGGGTGGAGGAGGGTGG	3	6	1
2	GTTGTTAAGAAGTGGTGAGGAGGTGTT	3	6	0
2	TTGTTGAAGAATTGTGTAGGAGTGGGG	81	4	0
2	GGGGTGAAGAATTTGGTAGGATTTTGT	5	0	2
2	TTGTTGAAGAATTTGGGAGGATGTTGG	2	0	3
2	GGGTGTAAGAAGTGGTGAGGATGGTGG	2	0	2
2	TTTTGGAAGAATTTGGGAGGAGTTGGG	75	0	3
2	GTTTGGAAGAATGTGGTAGGAGTGGTG	9	3	0
2	TGGTGTAAGAAGTGGGGAGGAGGGTGG	2	3	1
2	GTGTGGAAGAAGTGGGGAGGATTGGGT	5	3	0
2	GGTTTTAAGAAGTGGGGAGGATGGGGT	5	1	2
2	GTGTTGAAGAATGGGGGAGGAGGTGTT	3	0	3
2	TTTGGGAAGAAGTGTGGAGGATGGGGG	5	0	3
2	GTGTTGAAGAATTGTTTAGGAGGGGGG	2	1	3
2	TTTGGGAAGAATTGTGTAGGATTGGGT	4	0	3
2	TGGTGGAAGAAGGTTGTAGGAGGGGTG	3	0	2
2	GTTGTTAAGAAGTTGGTAGGATTGGGG	3	2	0
2	TTGGTGAAGAATGTGTGAGGAGTTTGG	3	0	3
2	GGGGGGAAGAAGTGTGTAGGAGTTTTT	2	2	1
2	GGTGTGAAGAAGTTGGGAGGATTGGGG	1	2	2
2	TTTGTTAAGAAGGTTGGAGGAGTGGGG	5	1	3
2	TTGTGGAAGAAGGTTGTAGGAGGTTTT	4	0	2
2	GTGGGGAAGAATGTTGTAGGATGGGTT	7	4	0
2	TGTGTGAAGAATTTGTGAGGATGTGGG	2	0	4
2	TTGGTTAAGAATGGTGTAGGAGGGTTG	7	1	2
2	GTTTGGAAGAAGGTTGGAGGAGGTGGG	3	0	3
2	TGGGGTAAGAAGGTTGTAGGATTGTGG	2	0	3
2	TTGTGTAAGAAGGGGTGAGGAGGGTGG	4	1	3
2	TTTGTGAAGAATGTTGGAGGAGTGGTG	2	5	0
2	GTGGTGAAGAATGGGTGAGGATTTGGT	3	2	0
2	TGGGTGAAGAAGGGGGGAGGAGGGGTT	2	0	4
2	TGTGTTAAGAATGTTGGAGGAGTTTGG	5	3	0
2	TTGGTTAAGAAGTTTTGAGGAGTTTTT	2	1	2
2	GTTGTGAAGAAGTTGGGAGGATGGGTG	4	4	1
2	GGGGTTAAGAATTGGGGAGGAGGGTGG	4	0	2
2	GTGTGGAAGAAGTTGGGAGGAGGGTTG	1	4	2
2	GTGGTGAAGAAGGGGGGAGGAGTTGGG	1	3	4
2	TTTTTTAAGAAGTGGTGAGGATGTTGG	2	0	3
2	GTGGTGAAGAAGTGTTGAGGAGGTTTG	2	2	0
2	GGGGGTAAGAATTTTTGAGGAGGGTTT	5	0	2
2	TGGGTGAAGAATTGGGTAGGAGTTGTG	2	1	2
2	GTGGGTAAGAAGTGTGGAGGATTGGGG	3	3	0
2	GTTGGGAAGAAGTTTGTAGGAGGGTTG	2	2	1
2	TTTTGTAAGAAGGTGGGAGGAGGTGGT	2	2	1
2	TGTTTGAAGAATGTGTGAGGAGGTGGG	5	2	0
2	TGGGGGAAGAAGGGGGGAGGAGGGTTG	5	0	4
2	GTGGTTAAGAATTGTTGAGGATGTGTG	5	0	2
2	TGGGTGAAGAAGTTGTGAGGAGTTGTG	3	1	2
2	GTGGGGAAGAATGGTGTAGGAGTTTTG	3	4	0
2	TTGGGTAAGAAGGTGTGAGGATTGTGT	8	1	2
2	TTTGTGAAGAATGTGTTAGGAGGGTGT	2	2	0
2	GGGGTTAAGAATGTGGTAGGAGTTGTT	3	2	0
2	GTGGTGAAGAAGGGGTGAGGATGGTTG	5	0	4
2	TTGGTGAAGAAGTGGGGAGGAGTTTGG	3	0	2
2	TTTGTTAAGAAGGTTTTAGGAGTGGTG	4	2	0
2	TGGTTGAAGAAGTGGTGAGGAGTTTGG	2	2	0
2	TTGGTTAAGAAGGGGTGAGGAGGTTTT	3	3	0
2	GGTGGTAAGAATGGGTTAGGAGGGGGT	3	0	2
2	TTTTTTAAGAATGGTGTAGGATGGTGG	2	5	0
2	TGTTGGAAGAAGTGGGTAGGAGGTGGG	2	2	0
2	TTGTTTAAGAAGGTTGGAGGAGTGGTT	2	0	3
2	TTGTTGAAGAATGGTGGAGGATGTGGG	2	1	2
2	GTGTTGAAGAAGTGGGGAGGAGTTGTT	2	2	0
2	TGTGTGAAGAATTGGTGAGGAGTGTTT	3	3	0
2	TTGGTGAAGAATGGGTTAGGATGTGGT	5	6	0
2	GTGGTTAAGAATTTGTGAGGATGGGGG	125	5	0
2	GGGGGGAAGAAGTTGTTAGGAGGGGTG	2	0	6
2	TTTGGTAAGAATGTGGGAGGATGGGTT	3	0	3
2	GGGGGGAAGAATTTTGGAGGAGTTTGG	4	2	0
2	GTTGTGAAGAATTGGTGAGGATGGTGG	3	0	4
2	TGTGTTAAGAATGTGGGAGGAGTTTTG	5	1	3
2	TGTGTGAAGAATTTTTGAGGAGTTTGT	2	2	1
2	GGTGTGAAGAAGGGGGGAGGAGGTGGG	5	3	0
2	TTTGTGAAGAATTGGGGAGGATTGTTT	4	1	2
2	TGTTGTAAGAAGGTTTGAGGATTGTGG	73	0	4
2	TGGTGGAAGAATTTGGGAGGAGTTGTG	3	23	1
2	TTGGGTAAGAAGGTTTGAGGATTTGGT	3	2	0
2	TTTGGTAAGAAGTTGGTAGGATTTGTT	5	4	0
2	GGGGGGAAGAAGGGGTGAGGAGGGTGG	3	1	2
2	TGGTTTAAGAAGGTTTTAGGAGTTTGG	3	2	0
2	TTGTTGAAGAAGGTTGGAGGATTTTGG	2	2	1
2	TGGGGTAAGAATTGGGTAGGAGTTTGT	2	0	2
2	TTGGGGAAGAAGGTGTGAGGATGGTGT	5	6	1
2	GGGTGTAAGAAGGGTTTAGGAGGGTGG	3	2	1
2	TTTTGTAAGAAGGGGTTAGGAGTGTGG	4	2	0
2	TGGGGTAAGAAGGGGGTAGGATTTGGT	3	2	1
2	TGGTTTAAGAATGGTTGAGGAGGTTGG	2	1	3
2	GGGTGGAAGAATGTTGGAGGAGGTGGG	7	3	1
2	TGGGGTAAGAATGTGGGAGGAGGGGGT	2	2	1
2	TTGGGTAAGAATGTGTGAGGAGTTTGG	4	4	1
2	GTTTGGAAGAATTTGTGAGGATGTGGT	2	2	0
2	GGGGTGAAGAATGTGGGAGGAGTGGGT	5	9	1
2	GGTGGTAAGAAGTGGGGAGGAGGGTGT	3	0	4
2	TGTGTTAAGAAGTGTTTAGGAGGTTTG	2	2	0
2	TGGGTGAAGAATTTGTTAGGATTGGTT	2	1	4
2	GTGTGTAAGAAGTGGGTAGGATTTGGG	3	4	1
2	GTGGGTAAGAAGGGTGGAGGAGTTGTG	2	1	5
2	TTGGGGAAGAATTGTTGAGGATGTGTG	2	0	3
2	GGGGGTAAGAAGGTGGTAGGATGTTGG	2	21	0
2	TTGGGGAAGAAGTTTGGAGGATTTGGT	7	0	3
2	GGTTTGAAGAAGGTGGTAGGAGTGTGT	3	3	1
2	TGTGGTAAGAAGTGGGTAGGATGGGGG	20	3	0
2	TTGGGGAAGAAGTGGTGAGGATTGGTG	4	1	2
2	GTTGTTAAGAATGTTGGAGGATTGGTG	2	2	0
2	GTGGTGAAGAATGTGGTAGGATGTGGG	6	0	4
2	GTGGGGAAGAAGGTGTGAGGATTTGGT	4	0	5
2	TGGGTTAAGAATGGGGTAGGAGGGGGT	2	1	3
2	TTGTTGAAGAATGTGTTAGGATTGTGG	2	0	2
2	GGGTGTAAGAAGGTTGGAGGAGGTGTT	3	2	0
2	GTGGGGAAGAAGTGTGGAGGAGGGGGG	10	2	0
2	GTGTTTAAGAAGTTGTTAGGATTTTTG	9	4	0
2	GGGGGGAAGAAGGTGGGAGGAGTGGGT	2	5	0
2	TTTTTGAAGAATGTTGTAGGAGGGTGG	4	0	2
2	GGTGTGAAGAATTGGTTAGGATGGTGG	2	4	0
2	TGGGGGAAGAAGGGTGTAGGAGTGGGT	4	2	0
2	GGGGGGAAGAAGGGGGTAGGAGGGTGG	3	3	0
2	TGGGTTAAGAAGTTGTTAGGAGGGTTT	6	0	2
2	GGGGGGAAGAAGTTTTGAGGAGGTGGG	1	2	7
2	GGTGTTAAGAAGGTGGGAGGAGTTGGG	3	2	1
2	TGGGGGAAGAATTTTTGAGGAGTTGGT	2	2	0
2	TTGGGGAAGAAGTTGGTAGGAGTTGGT	5	0	2
2	GTGGTGAAGAAGTTTGTAGGAGTGGGG	2	1	2
2	GGGGGTAAGAATGTGGTAGGAGGTGTG	1	2	4
2	GTTTTTAAGAATTGGGGAGGATGTTTT	2	3	0
2	GGGGTTAAGAATTGTGTAGGAGGTTGT	3	5	1
2	GTGGGGAAGAAGTGTGGAGGAGTTGGG	4	0	4
2	GGTGTGAAGAAGGTTGGAGGATTGTTT	2	0	2
2	TGGGGTAAGAAGGGTTGAGGATGTTGG	5	4	0
2	GTTGGGAAGAAGTTTTGAGGATGGGGT	3	2	0
2	TGGTGGAAGAATTTGTGAGGATGGTGG	3	4	0
2	GGTTGGAAGAAGTGGTTAGGAGGTTGG	4	2	1
2	TGGGTGAAGAAGGGGTGAGGAGTGGTG	2	2	1
2	TTTGGGAAGAATGTTTGAGGAGGGGTG	2	4	0
2	GTGGTGAAGAATGTTGTAGGAGTTGGG	5	5	0
2	GTGTGGAAGAAGTGTTTAGGAGGGTGT	5	3	0
2	GTGTGGAAGAAGGGGTTAGGAGGGTTG	2	1	7
2	TGTTGTAAGAATTGGGTAGGAGGGGGT	3	3	0
2	TGTGTTAAGAATGGGGGAGGAGTTGGG	2	4	1
2	GGGGTGAAGAATGTGGGAGGAGGTTGT	3	1	3
2	TTTGGGAAGAAGGGGTTAGGATGGGGG	4	1	5
2	TTTTTGAAGAAGTTGTGAGGATTGGGG	3	2	0
2	TTGGGGAAGAAGGGGGGAGGAGTGGGT	3	0	5
2	GGTTGTAAGAAGTTTTTAGGAGGGTGT	2	0	2
2	GGTTTTAAGAATTGGTTAGGATGTTGG	2	1	2
2	GGGGTTAAGAAGTGGGGAGGATTTTGT	2	2	0
2	TTGGTGAAGAAGTTGTTAGGAGGGGGG	4	5	0
2	TGGTTGAAGAATGTGGTAGGAGGTGTG	2	6	0
2	GTTTGTAAGAAGGGGGGAGGATGGGGT	5	2	0
2	TTGGTTAAGAATTTGTGAGGATTGGGG	2	0	4
2	TTGTTTAAGAAGGGTGGAGGAGTTGTG	6	5	0
2	GGGTTTAAGAATGTGGGAGGAGGGGGG	3	1	3
2	GTGGTGAAGAATGGGGGAGGAGGGGGG	4	1	5
2	TTGTGGAAGAAGTTGGTAGGAGTTGGG	1	5	5
2	TGGTGTAAGAAGGGGTGAGGATGGGGG	3	2	1
2	GGGGTGAAGAATGTTTGAGGATGGTGG	7	0	2
2	TGGGGGAAGAATTGGTTAGGAGTGGTG	4	0	4
2	GTTTTTAAGAATGTTTTAGGAGGTGGG	2	0	2
2	GGGGGGAAGAAGGTTGGAGGATGTGGT	2	2	0
2	TGTGGGAAGAATTTGGTAGGATGTTGG	14	3	0
2	GTTGGGAAGAAGGTGTTAGGAGTTGGT	2	2	0
2	GGTTGGAAGAAGGTGTTAGGAGGGGTT	3	0	3
2	GGGTTGAAGAATTGTGTAGGAGTTTTT	4	0	2
2	TTGTTGAAGAAGTTGGGAGGATTTGTT	3	3	1
2	TGGTTGAAGAATGGTTTAGGATGGTGG	2	3	0
2	GGTGGGAAGAAGGTTTTAGGAGGGGGG	2	0	2
2	GTGGGTAAGAAGGGTTGAGGATGGTGG	4	0	2
2	TTTTGGAAGAAGGTTTGAGGAGGGTTG	4	4	0
2	GGGGGGAAGAATGTGTGAGGAGTGTTG	3	1	8
2	GTTGGGAAGAAGTTGGGAGGAGGGTTT	4	2	0
2	GTGTTGAAGAATGTTGTAGGAGGTGGG	4	0	2
2	GTGGTTAAGAAGGTGGGAGGAGGTTGT	3	3	0
2	GTGTTTAAGAATGGGGTAGGAGTGGGG	1	4	4
2	TGTGGTAAGAAGTGGTGAGGAGTGTGT	3	0	4
2	GGGGGGAAGAAGGTGTGAGGATTTGGG	2	2	0
2	GGTGTTAAGAAGGGGGGAGGATTTTGT	2	2	0
2	GGTGTTAAGAATGTGGGAGGAGTTGTG	2	0	2
2	TTGTTGAAGAAGTGTGTAGGAGTTTTG	2	2	0
2	GTTGTGAAGAAGTTGTTAGGATGTTTT	2	3	1
2	TGTGTGAAGAATGTTGTAGGAGGTGGG	2	5	0
2	TGGTTTAAGAATGTGGGAGGATGGTGG	2	0	5
2	TTGTGGAAGAAGGGGTGAGGAGGGGTG	4	1	3
2	GTGGGGAAGAAGTGGGGAGGAGGGTTT	2	2	0
2	GTGGTTAAGAAGGGTGTAGGAGTTTGG	4	0	3
2	GTTGGTAAGAAGTGGGTAGGATTTTTT	2	3	0
2	TTTGTGAAGAAGGTGGTAGGATGTGTT	4	4	0
2	TTGGTGAAGAATGGGTTAGGATGGTTT	1	7	2
2	TTGGGGAAGAAGTGTTTAGGATTTGGG	3	0	2
2	GGTGTGAAGAAGTGTTGAGGATGTTTG	6	0	2
2	TTTTGTAAGAAGTTGTTAGGATGGGGT	5	0	4
2	GTGGGGAAGAATTTGGTAGGATGGTGT	3	0	3
2	TGGGTGAAGAAGTGTGTAGGATGTTTT	2	2	1
2	TGGGTTAAGAAGGTTTTAGGAGGTTTT	1	2	3
2	GGTGTGAAGAAGTGGGTAGGAGGTGGT	6	3	0
2	GTTGTGAAGAAGTTGTGAGGATGGGGT	5	1	2
2	TTTGGTAAGAAGGGGTGAGGATTTTGG	4	1	2
2	GTGGGTAAGAATGGGTGAGGATGGGGG	2	3	1
2	GGGGTGAAGAAGGGTTTAGGAGGGTGG	2	2	0
2	TTGTTGAAGAAGGGGGGAGGATTTGGG	1	5	5
2	TGTTTTAAGAATTTGGTAGGAGGTGGG	3	0	3
2	TTGGTGAAGAATGGGTTAGGATTGGTG	3	0	2
2	GGGGGGAAGAATTTGTTAGGATGTTGG	3	4	0
2	TGGGTTAAGAAGGTTTGAGGAGTTGGG	5	1	4
2	TTGGTTAAGAATGGGGGAGGAGTGTGG	2	7	1
2	GGGTTTAAGAAGGGTGGAGGATGTGGG	4	0	6
2	GGGTGTAAGAAGGTGGGAGGAGGGGTG	2	5	0
2	GTGGTGAAGAAGTTTGTAGGATTGGTT	3	1	2
2	TGGGTGAAGAAGTTTTTAGGAGGGGTT	2	3	1
2	TGGTGGAAGAATTGGTGAGGAGGTGTG	4	0	2
2	GTGGTTAAGAATGTTTTAGGAGTTGTG	7	0	7
2	GGGGGGAAGAAGGGTTGAGGAGGTGTT	6	3	0
2	GTGGTGAAGAATTTTGGAGGAGGGTGT	4	8	0
2	TGGGGGAAGAAGTGTTTAGGATTTGGG	3	0	2
2	GTGTGTAAGAATGGGTGAGGATGGTTT	3	8	0
2	TTGTTTAAGAAGGTGGTAGGAGTTGTT	3	1	4
2	TGGGGTAAGAAGGTTGTAGGAGGGGGG	9	1	2
2	GGGGGGAAGAATTTTTGAGGAGGGGTG	2	6	0
2	GGTTGTAAGAAGTGGGTAGGATGGGTG	3	2	0
2	TGTTGTAAGAAGTTGGTAGGATTGTGG	3	3	0
2	TGGGGGAAGAATTTGTTAGGATGTGGG	3	0	2
2	TTGGTTAAGAATTGTGGAGGATGGGGT	2	2	0
2	GTGTGTAAGAAGGGGGGAGGAGGGGTG	2	1	6
2	TGTTTTAAGAAGTTTGGAGGAGTTGGG	2	0	2
2	TGGGTTAAGAATTTGGTAGGAGGGTGG	5	0	4
2	TTGTTGAAGAATTGGTTAGGATTGGTT	2	2	0
2	GGGGGTAAGAAGGTGGGAGGAGGGGGT	1	4	2
2	TGTGGTAAGAAGGGGGTAGGAGGGGGT	4	3	0
2	GGTTTTAAGAATTTGGGAGGAGGGGGG	2	2	0
2	TGGGTGAAGAATGGTGTAGGAGGGTTG	2	0	6
2	GGTGGTAAGAATGGGGGAGGAGTGGGG	8	0	5
2	TGTTGGAAGAAGTGGGTAGGATTGGTT	2	4	0
2	GGGTTGAAGAATTGGTTAGGATGTTGT	3	0	2
2	GGGGGGAAGAAGTTTGTAGGAGTTTTG	3	3	0
2	GTGGGGAAGAATGGTGGAGGATTTGGT	3	4	0
2	TGGGTTAAGAAGGGTTGAGGAGTGGTG	6	4	1
2	GTGTGTAAGAATTTGGTAGGATTGGGT	6	1	4
2	TGTGTTAAGAATTGGGTAGGAGTGTTT	4	0	2
2	TGGGTGAAGAAGTGGGGAGGAGGTGGT	2	0	2
2	TTGGTGAAGAAGGTTTTAGGAGTGGTG	5	2	0
2	TGTGTGAAGAAGGTGTTAGGATTGTGT	8	7	0
2	TTGGGTAAGAAGTTGGGAGGAGGGTTT	4	0	2
2	TTTGTGAAGAAGGTGTGAGGATGTGGG	8	0	3
2	TGGTTTAAGAAGGGTTTAGGATGGTGG	2	0	3
2	TTGGGTAAGAATTTTGTAGGATGGGTG	5	0	3
2	TGGGTGAAGAATGGGTTAGGAGGTTGT	2	2	0
2	TGGGTGAAGAATTTGTGAGGAGGTTGT	5	2	0
2	TTTGTGAAGAAGGGGGTAGGAGGTTGT	4	4	0
2	TGTGTTAAGAAGGTTTGAGGAGTGTTT	2	1	2
2	TTGTGTAAGAATGTGTTAGGATTTTGT	2	0	3
2	TGGGTTAAGAAGTTGTTAGGAGTGTTG	3	1	2
2	TTGGTTAAGAATTGTGGAGGATGGGGG	1	2	3
2	GGTGGGAAGAAGGTTTGAGGAGTGGGG	3	0	2
2	TGGGTGAAGAAGTGGGTAGGATTGTGG	2	2	0
2	TGTTTGAAGAATGGGTGAGGAGGTGTG	8	0	4
2	TGGGTTAAGAATTGTGGAGGATGGTGG	2	0	2
2	TTGGTGAAGAAGTTGTGAGGAGGTTTT	2	2	1
2	GGGGTGAAGAAGTTTGTAGGAGGGGGG	3	1	2
2	GTGGGTAAGAAGGGTGTAGGATTGGTT	3	0	2
2	TGGGTGAAGAAGTGTGGAGGATTTGTT	2	0	2
2	GGGTTTAAGAAGGGGGTAGGATTGGGG	2	2	0
2	GTTGTGAAGAAGGGTGGAGGATGTGGG	4	0	2
2	GGTGGTAAGAATTGTTTAGGATTTTTT	4	0	2
2	GGTTTGAAGAATTGTGTAGGATGGTTG	3	5	0
2	TGGGTGAAGAATGGTTTAGGAGTGGGT	4	2	0
2	TTTGGGAAGAATGGGTTAGGAGGTTGG	2	2	0
2	GGTTGGAAGAATTGGTGAGGAGGGGGG	1	3	2
2	TGGTTTAAGAAGGTTTGAGGAGTGTTG	2	0	2
2	TGGGGTAAGAATGGGTGAGGAGTGGGG	2	2	0
2	TGGGTTAAGAATTTGTGAGGATGGTGT	6	0	2
2	GTGGGTAAGAAGTGTGTAGGAGGGTTT	3	0	3
2	TGGGTTAAGAATTGGTTAGGATGTGTG	3	3	0
2	TGTTTTAAGAAGTTTTGAGGATGGGGG	2	0	3
2	TTGTGGAAGAATGTGGGAGGATTGTGG	5	0	2
2	GTGTTTAAGAATGGGTGAGGATTTGGT	2	1	3
2	GGTGTGAAGAATGGGGGAGGATTGGTT	2	2	1
2	TTGGGTAAGAAGGTGTTAGGATGTGTT	3	3	0
2	TTGTTTAAGAATTTTGGAGGAGTGTTG	8	0	2
2	GTGGGTAAGAAGGGTGGAGGAGGGGGG	2	4	1
2	TGTGTGAAGAAGTTGTGAGGAGGGTTG	3	4	0
2	GTTGTGAAGAATGGGGTAGGATTTGGG	3	1	3
2	GGTTTTAAGAAGTTGTGAGGAGTGTGT	3	2	0
2	GTTTTGAAGAAGGGTTTAGGAGGGTGG	2	1	3
2	GTGTGTAAGAAGTTGGGAGGAGGGGGG	2	2	0
2	TTTTGTAAGAAGGTTTGAGGATTGGGT	6	3	0
2	TGTGGGAAGAAGTGGTGAGGAGGGGGT	7	0	4
2	GTGGGGAAGAAGGTTTGAGGAGTGGTG	3	2	1
2	TTGGTGAAGAAGGGGGTAGGAGGGTTG	5	0	3
2	GTGTGGAAGAATGGGGGAGGATGTGTT	2	3	0
2	TTTTTGAAGAATTGGGTAGGATTTGGG	3	0	3
2	GGTTGGAAGAATGTGTGAGGATTGGGG	3	2	1
2	TGGTTTAAGAAGTTGGGAGGATGTGGG	2	2	0
2	TGTTTGAAGAATTTGTTAGGAGTTGGG	3	2	0
2	GTTTTTAAGAATTGGGGAGGATTGTGG	3	2	1
2	GTTTGGAAGAATTGGGTAGGAGGTGGG	2	4	0
2	TGGTGGAAGAAGGTTGGAGGATGGGGG	4	2	0
2	TGGGTTAAGAAGGGGTGAGGATTGGGG	4	2	0
2	TTGTTGAAGAATGGTTGAGGAGTGGGG	5	2	1
2	GGGGGTAAGAAGGGTTTAGGAGTGGGG	4	2	0
2	GTGGTTAAGAAGGTTGGAGGATGGTTG	3	5	1
2	TGGTGTAAGAAGGGGGGAGGAGGGGTG	4	1	2
2	GGTGGGAAGAATTGTGGAGGATGTTTG	2	2	0
2	GTGGGGAAGAAGTTGGGAGGAGGTGGT	7	3	1
2	TGGGGGAAGAAGTGTTGAGGAGTTGGG	3	0	2
2	TGTGGTAAGAATGTGTGAGGAGTGTTG	4	0	3
2	TTGTTTAAGAAGTGGTGAGGAGGGGTG	4	1	4
2	GGTGGGAAGAAGTGGTTAGGAGTGTGT	3	0	3
2	TTGTTGAAGAAGGGTGGAGGATTGGGG	5	8	0
2	TTGTGGAAGAATTGTGTAGGAGTGTGG	3	2	0
2	TTGGGGAAGAAGGTTGGAGGAGGGGGG	2	11	0
2	TGTTGGAAGAAGTTGGTAGGATGTTGG	3	2	0
2	GTGTGGAAGAATGGGGTAGGATTGTTG	4	4	0
2	GGGTTGAAGAAGGGGGGAGGAGGGGGT	7	2	0
2	TGGGGTAAGAATGGTGGAGGATTGGTT	3	4	0
2	GGGTGGAAGAATGTTGGAGGATTTGTG	2	0	2
2	GGGGGGAAGAATTGGTTAGGAGGGTTT	1	3	2
2	TGGGTGAAGAAGTTTGGAGGATGTGGG	2	0	3
2	TGGGGGAAGAAGGGTGTAGGAGGGGTG	10	4	0
2	GTGGGGAAGAATTTGGTAGGAGGTTGG	2	0	2
2	GTGGTGAAGAAGGTGTGAGGAGGTGTG	6	0	2
2	TGGGTGAAGAAGGGTTTAGGATGTGGG	4	0	2
2	GTTTGTAAGAATTGGGGAGGATGGGTT	3	0	4
2	TGGGTGAAGAAGGTGTTAGGATGTGGT	2	7	0
2	TGGGGTAAGAAGGGTTGAGGAGGTGTT	4	2	0
2	GGTGGGAAGAAGTTGGTAGGATTGGTG	3	2	0
2	GTTTTTAAGAAGGGTGTAGGATTGGTT	2	2	0
2	TGGGTGAAGAAGGGGTTAGGAGGTGGG	2	2	0
2	TTGTTGAAGAAGGGGTTAGGATGGTTG	2	4	0
2	TGGTGGAAGAAGGGGGTAGGAGGGTGG	4	3	1
2	TTGTTTAAGAAGGGTGTAGGAGTTGGT	3	0	3
2	TTTGGTAAGAAGGTGGGAGGATGGGTG	3	2	0
2	GTTTGGAAGAAGGGTTGAGGAGGTTTG	2	0	3
2	GGTTGTAAGAAGGTGGTAGGAGTGGTG	3	2	1
2	TTGGTTAAGAATGGTGGAGGAGGGGGT	4	1	5
2	TTGGGTAAGAAGGGGGTAGGAGGTTTG	3	3	0
2	TGGGTTAAGAAGGTGGGAGGAGGGTGT	4	1	2
2	TGGGTGAAGAAGGGTTGAGGATTTGTG	5	0	3
2	TTTGTTAAGAATGGTTGAGGATTTGGG	2	0	3
2	GGGTTTAAGAAGGTGTTAGGAGTTGTG	3	0	4
2	GGGTGGAAGAAGTGGTGAGGAGTGGGT	2	0	3
2	TTGGTTAAGAAGTGGTTAGGAGTTGTT	3	0	2
2	GTGGTGAAGAAGGTGGGAGGATTTGGG	7	4	0
2	TGGTTTAAGAATTGTGGAGGAGTGGGT	5	0	3
2	TGGGTGAAGAAGTTTGTAGGAGTGGTT	6	2	0
2	TGTGGTAAGAATGGTTTAGGAGGTGTT	2	3	0
2	TGGGGGAAGAAGTGGGGAGGAGGGTGG	2	2	0
2	TTGGTGAAGAATGGTTTAGGATTTTGT	3	2	0
2	TTGTTGAAGAAGGTGGGAGGAGGGTGG	3	0	4
2	GTGGGGAAGAAGTGGGTAGGATGGGGG	2	7	1
2	TGTGGTAAGAAGGGTTGAGGAGGGTGT	4	0	2
2	GTGGGGAAGAAGGGGTGAGGAGTGGTG	4	5	0
2	GTGGGTAAGAAGGTTGGAGGAGTTTGG	4	0	3
2	GTGGTGAAGAATGGGGGAGGAGGGTTG	2	3	0
2	TGGGTGAAGAATTGGGGAGGATTGTGG	2	1	2
2	TTGTGTAAGAAGGTTTTAGGATTTGTT	7	0	2
2	GGGTGGAAGAAGTGGGGAGGAGTGGGG	3	6	1
2	GTTTGGAAGAAGTGTTGAGGAGGTTGG	3	2	0
2	TTGTGGAAGAAGGGTGTAGGATGTGGG	7	0	3
2	GTGGGTAAGAATTGGGGAGGAGGTGTG	3	4	0
2	GTTTGTAAGAAGTTGGTAGGATTGGTG	3	2	0
2	TGGTGGAAGAAGGTGGGAGGATGGGGT	2	0	2
2	GGGTTGAAGAAGGTGGGAGGAGGGGGG	1	3	9
2	GGTTGGAAGAATTGTTTAGGAGGGGGG	3	2	0
2	GTGGTGAAGAAGGTGGGAGGATTGGGG	5	6	0
2	GGGGTGAAGAAGGGGGTAGGAGGTGTG	3	0	7
2	GTTTTTAAGAAGTTTGGAGGAGGGTTT	2	0	2
2	GTGGGGAAGAAGGGGTTAGGATGGTGT	3	7	1
2	TGGTTTAAGAATGTTTTAGGAGTGGTG	4	2	1
2	TTTTTGAAGAAGGTTGGAGGAGTTTTG	5	0	2
2	TGGTGTAAGAAGTGGTGAGGAGTGGGG	1	2	4
2	TGGTGTAAGAAGGGGTGAGGAGGTTTG	2	2	0
2	GTTTTTAAGAAGTGGTTAGGAGGGGGG	2	1	3
2	TGGGTGAAGAAGGTGGGAGGAGTGGTG	7	0	2
2	TGGTTTAAGAATGTGTGAGGAGGGGTG	2	0	5
2	TGGGGTAAGAAGTTGGGAGGATTTTGG	2	5	0
2	TGGTGTAAGAAGTTGGGAGGAGTTTGT	2	1	3
2	GGGGTTAAGAAGGGGTGAGGAGGTGGG	3	3	1
2	TTGGTTAAGAAGGTGTTAGGAGGTGGG	5	0	6
2	TGGTTGAAGAATGGGGTAGGATGGGTG	2	3	1
2	TGGGGGAAGAATGGTGGAGGATGTTGG	5	2	0
2	TTGGGGAAGAAGTGGGGAGGATGTTGG	3	3	1
2	GTGGGTAAGAAGGTGTTAGGAGTTGTT	2	2	0
2	GTGGTGAAGAATTGGTTAGGATTTGTG	2	0	3
2	TTTGTGAAGAAGGGGGGAGGAGGGTGG	2	7	0
2	TGGGTTAAGAAGTTTGTAGGAGTGTGG	2	5	0
2	TTGGGGAAGAATGTGGTAGGATTGTTG	4	3	0
2	GGTGGGAAGAAGTTTTTAGGATTTGTG	2	2	1
2	GGGTGTAAGAAGTTGGGAGGATGTTGG	5	2	0
2	TTTGGGAAGAAGGGGGTAGGAGGGGTG	2	4	0
2	TGGTTTAAGAAGGGTGGAGGATTTGTG	5	0	4
2	GTGGTGAAGAAGTGGGTAGGAGGTTGG	4	3	0
2	GGTTTTAAGAATGTGGGAGGAGGTGGG	3	2	0
2	GGTGTTAAGAATTGTGGAGGATGGGGG	2	0	5
2	TGTTGGAAGAAGTGTGGAGGAGTGGGG	3	2	0
2	GGTGTGAAGAAGTTTTGAGGAGTTTTT	2	0	2
2	GGGGTGAAGAAGGGGTGAGGAGTGGGG	5	2	1
2	TGTTTTAAGAATGTTGGAGGAGGTGGG	3	5	0
2	GGTTTGAAGAAGGTTTGAGGAGGTGTT	2	0	3
2	GGGGGGAAGAATTGGGGAGGATTTTGG	6	3	0
2	GGGTGGAAGAAGTGTTGAGGAGTGGGG	4	2	0
2	GTTTTTAAGAATTGTGGAGGAGTTGTG	2	3	0
2	GTGGTTAAGAAGGGTTGAGGAGGGGGG	6	2	1
2	TTGGTGAAGAAGGTGGGAGGATTTTTT	2	3	0
2	GTGTTGAAGAAGTGGGGAGGAGGGTTT	5	0	4
2	GTGGTTAAGAAGGGTTTAGGAGGTTGG	8	2	1
2	GGGTGTAAGAAGTGGTGAGGATGGGGG	6	2	0
2	GTTGTGAAGAATGTGTGAGGAGTGTTG	4	2	0
2	TGTGGGAAGAAGGGTGGAGGAGGTTGG	2	0	2
2	GTGTTGAAGAATTGTGTAGGAGGGTGT	5	2	0
2	TGGGTGAAGAAGGGGTTAGGAGGGGGG	8	2	0
2	GGTGTTAAGAAGTTTTGAGGAGGGTTT	2	3	0
2	TTGGTTAAGAAGGTGTGAGGAGTGGGT	4	3	0
2	GTTGGGAAGAATTGGTGAGGAGTGTTG	4	0	4
2	GGTGGTAAGAATGGGGGAGGATTGGTG	2	2	0
2	GTGGGGAAGAATGGTGGAGGAGTGGGG	8	2	1
2	TTTGTGAAGAAGTGGTTAGGATTGGTT	8	3	1
2	GTTGTGAAGAATTTTGGAGGATGGGGT	3	4	0
2	TGTGTGAAGAATTTGGTAGGATTGGTT	2	0	2
2	GTGTGGAAGAAGTGTGGAGGATTTGGG	4	2	0
2	TGGGTGAAGAAGGGGGTAGGAGTGGGT	5	1	4
2	GGGGTTAAGAAGTGTGGAGGAGGTTTG	3	2	0
2	GGGGGGAAGAAGGGGGTAGGAGGGGTG	7	2	0
2	TTGTTGAAGAATGGGGGAGGATTGGTG	4	3	1
2	GGGGGTAAGAAGGTTGTAGGAGGTGTT	3	2	0
2	GTGTTGAAGAATTGTTTAGGATGTTTG	3	2	0
2	GGTGGTAAGAAGGGGGTAGGAGTGGGT	2	1	2
2	TTGGGTAAGAATTTGGTAGGAGGTGGG	3	1	2
2	GGGTGTAAGAAGGTTGTAGGATGGTGG	2	0	2
2	TGGGGTAAGAATTGGGTAGGAGTTGGG	3	1	3
2	TGTTTTAAGAATGGTGTAGGAGGGTTG	4	2	0
2	TGTGGGAAGAAGGGGTGAGGAGTTGTG	1	2	4
2	GGGGGTAAGAATGTTTTAGGAGGGGTG	4	2	0
2	GGGGGGAAGAAGGGGGGAGGAGTGGTG	1	2	3
2	GGGGTTAAGAATTTGGTAGGATGTTTT	2	0	3
2	GTGGTGAAGAAGTTGGGAGGAGGGGGT	2	1	3
2	TGGGTGAAGAATGGGGTAGGATGGGGT	3	0	5
2	TGGGGGAAGAAGGGGGGAGGAGTGGGG	1	3	3
2	GTTGTTAAGAATTGGGTAGGATTGGTT	3	2	0
2	GGGGGGAAGAAGGGTGTAGGAGGGTGG	5	2	1
2	GGGTGGAAGAAGTTTGGAGGAGGTTGG	3	0	5
2	TGGGTGAAGAAGTGGGGAGGAGGGTGT	2	1	2
2	TTGTGGAAGAAGGTGTTAGGATTGGGG	4	2	0
2	TGGTTTAAGAATTTGTGAGGAGTTGTG	2	2	0
2	GGTTGTAAGAATGGGGGAGGATGGGGG	3	2	1
2	TTGGTGAAGAATTTGTGAGGAGGGTTT	6	0	2
2	TGTGGTAAGAATGTGTGAGGATGGTGT	2	1	4
2	GGGGTGAAGAAGTGTGGAGGAGTGGGT	3	0	3
2	GGTTTTAAGAAGGGGTTAGGATTGTGG	3	0	4
2	TGGGTTAAGAAGGTGGTAGGAGGTGTG	8	2	0
2	GTTTGTAAGAAGGGGGGAGGAGGGTTG	3	0	2
2	TGGGTTAAGAAGTTGGGAGGAGGGGTG	3	3	0
2	GGGGTTAAGAATTGTTGAGGATGGTTG	2	0	2
2	TGTGTGAAGAATTTGGGAGGAGGGGTG	18	0	2
2	TGGGGGAAGAATTGGTGAGGATTGGTT	4	0	2
2	TGTTTTAAGAATTGGGGAGGAGTGGGG	3	0	2
2	GTTTTTAAGAAGGTGGGAGGAGTGTGT	2	3	1
2	TTGTTTAAGAAGGTGGGAGGAGGGTTG	1	3	2
2	TGTTTGAAGAATGGGTGAGGATTGTTG	4	0	3
2	TGGGTGAAGAAGGGGTGAGGATTGGGT	4	1	2
2	GGTGGGAAGAATTGGTGAGGAGGGGGT	7	0	4
2	TGGGGTAAGAAGGTGTGAGGAGGGGTG	1	6	3
2	GTGGTTAAGAATTGGGGAGGAGTGGTT	4	2	1
2	GTGGTGAAGAAGGTGTTAGGATGGTTG	2	2	0
2	TGTTGTAAGAAGGGGTTAGGATTGTTG	2	0	3
2	GTTGTTAAGAAGGTGTTAGGAGTTGGG	1	8	2
2	TTGTTTAAGAATGGGTTAGGATGTTGT	8	3	0
2	TGGGGTAAGAATGGGGGAGGAGGTTGT	5	0	3
2	TGGTTGAAGAAGGGGTTAGGAGGGTGT	4	5	0
2	TTTGGTAAGAATTGGTGAGGATGTGTG	2	4	0
2	TGGTTTAAGAAGGGGGTAGGATGGGTG	7	5	1
2	GGGTTGAAGAATGGTGGAGGAGGGGTG	1	2	3
2	GTGGGGAAGAAGTGGGTAGGAGGGGTT	2	0	2
2	GTGGGGAAGAAGGGGTTAGGATGGTGG	23	2	0
2	GGTGGTAAGAAGGTTGTAGGATGTTTT	5	1	2
2	GTTTGTAAGAAGGTGGGAGGATGGGGT	3	3	0
2	GGGTTGAAGAATGGTGGAGGAGTGTTT	2	3	0
2	TGGGGTAAGAAGTTGGTAGGAGGTGTT	4	0	2
2	GTGTGGAAGAATGTGGGAGGAGGGGTT	3	2	0
2	GGGGGGAAGAAGTGGTGAGGAGGTTGG	9	2	0
2	GGGTTGAAGAAGTGTGGAGGAGGTGGG	2	3	0
2	GGGGGGAAGAATGTGGTAGGAGGTGGG	6	4	1
2	GTTTTTAAGAATGGGTTAGGAGGTTGG	5	2	0
2	GTGTGTAAGAAGTGGGTAGGAGTGTGG	7	3	0
2	TGTGTTAAGAATTTTGGAGGATGGGTG	2	1	2
2	TGGGTGAAGAAGTTGTGAGGATGTGTG	2	4	1
2	TGTGGGAAGAAGGGTTTAGGATTTGGT	2	4	0
2	GGGGTGAAGAATGGGTGAGGAGTGTTT	4	3	0
2	TGTGTTAAGAAGGGTGTAGGATGGTTG	6	3	1
2	GGGGTGAAGAAGGGGGTAGGAGGTGGG	5	3	1
2	TTTGGGAAGAAGTGTGTAGGAGGGTTT	1	4	3
2	TTTGGTAAGAATGTGGTAGGATGGTTT	2	5	0
2	TGGGTTAAGAATTTGGGAGGATGGGGG	4	0	2
2	GGGTTGAAGAAGTGGGTAGGAGGGGGT	4	2	0
2	TGGTTGAAGAATTGGTTAGGATGTTGG	2	2	0
2	TGTTTGAAGAAGGGTGGAGGAGTGGGG	2	2	0
2	GTTTGGAAGAATTGTTTAGGAGGTTGT	2	3	0
2	TTTGTGAAGAAGGTTGGAGGAGGTTTG	2	4	0
2	TTTGTGAAGAATGGGGGAGGAGGTTGG	6	0	4
2	TTGGTGAAGAAGTTGGGAGGAGTTGGT	1	3	2
2	GTGGGGAAGAAGTGGTGAGGATGGGTT	3	3	0
2	GGGGGGAAGAAGGGTGGAGGAGTTGGG	2	0	4
2	TGTGTGAAGAATGGGTGAGGAGTGGGG	2	6	0
2	TTGGGTAAGAAGGTGGTAGGAGGTTGG	1	3	2
2	TGTTTGAAGAAGTTTGGAGGATGTTGG	2	2	1
2	GTGGGTAAGAAGGGGGGAGGATTTGTT	3	2	0
2	GGGGTTAAGAATGTTTTAGGAGGTGTT	2	1	2
2	TGGGGTAAGAAGGTGGTAGGATTGGGT	6	1	3
2	GGTTGGAAGAAGTGGTTAGGAGTTTTT	2	2	0
2	TGGTGGAAGAAGTGGGGAGGAGGTTTT	6	2	0
2	GGTGGTAAGAAGGGGTTAGGATGGGGT	3	3	1
2	TGGTGTAAGAATGGGGTAGGAGTTTGT	1	2	3
2	TGGTTGAAGAATGGGGTAGGAGGGGTG	4	0	2
2	TGGTTGAAGAATTGTGGAGGAGGTTGT	3	4	0
2	GGTGGGAAGAATGGTGTAGGATGTGTT	5	0	3
2	TTGTTGAAGAATTTGGGAGGATGTGTT	3	0	3
2	GTGTGGAAGAAGGGTGTAGGATTGGGG	2	4	0
2	TTGGTTAAGAATGTGTGAGGAGGTTGG	3	2	0
2	TGGTGGAAGAATGGGGTAGGAGGGGTT	2	2	0
2	TTGTGGAAGAAGTTTTGAGGAGTTTTG	6	4	0
2	TGTGTTAAGAAGTTGTTAGGAGGGGGG	3	0	3
2	GTGGTTAAGAAGGGTGTAGGATGGGGG	4	0	3
2	TGGGTGAAGAATGTGTGAGGAGGTTTG	3	1	2
2	GGGGGTAAGAATGGGTTAGGATTGTGG	2	2	1
2	GTTGGTAAGAAGGGGGTAGGATGTGTT	2	2	0
2	TGGTGGAAGAAGGGTTGAGGAGGTGGG	2	0	3
2	TTGTGGAAGAATTGGTTAGGAGTTGGT	3	0	2
2	GGTGGGAAGAAGTGGGGAGGAGGGGTT	3	0	5
2	TGTTGGAAGAAGGTGGGAGGAGGGTTT	2	3	0
2	TTTGTGAAGAATTGGTGAGGAGGTTGG	4	3	1
2	TTTTTTAAGAATTGTGGAGGATGGGTT	3	0	2
2	GTTTGGAAGAAGGGTGGAGGATGTGTG	2	0	2
2	GGGTTGAAGAATGTTGTAGGAGGGGTT	2	0	5
2	TGTGGTAAGAAGTGTGGAGGATTTGTT	4	2	0
2	TTTGTGAAGAAGGGGGGAGGAGTGTGT	4	0	3
2	TGGGTTAAGAATGGGGGAGGATGTGGT	2	4	0
2	GTGGGTAAGAAGTTTGTAGGAGTTTGG	2	1	4
2	GGTTTTAAGAAGTTTTGAGGAGGGTGT	2	0	2
2	TGGGGTAAGAAGTGGGGAGGAGTTGGG	2	5	0
2	TGGTTGAAGAATTGGGGAGGAGGGGTG	2	3	0
2	TTTTGGAAGAATGGGGTAGGAGGGGTG	5	1	4
2	TTGGTTAAGAATGGGGGAGGAGTGGGG	2	2	0
2	TTGGGGAAGAAGGGTTGAGGATTTTTG	2	0	2
2	GTGTTTAAGAAGGTGGTAGGATTGTGG	2	6	0
2	GGGTGGAAGAAGTGGGTAGGATGGGGG	3	3	0
2	GTGGTTAAGAATTTTGGAGGAGGGTTT	3	1	3
2	GTGTGGAAGAATTTTTTAGGATTTGGG	2	0	2
2	GTTGGTAAGAAGGTGGTAGGATGGGTT	5	3	0
2	GGGTTGAAGAAGGTGGTAGGATGTGGG	2	2	0
2	GGTTGTAAGAAGTTTTTAGGATTTGTT	6	0	2
2	GGTTTTAAGAATTTGGGAGGAGGTTGG	2	4	0
2	TTGTGTAAGAAGGGGTGAGGAGTTGGG	2	0	2
2	TTTGTGAAGAAGGGTTGAGGATTTGGG	2	3	0
2	GGGGGGAAGAATTGTGGAGGATTTGTT	6	2	0
2	GTGTGGAAGAAGTTTGTAGGATTGGGG	3	2	0
2	TGGTGGAAGAATGGTGTAGGAGTTGGG	3	2	0
2	GGGTTGAAGAAGGGGGGAGGAGGGTGT	4	0	2
2	TTGGGTAAGAATGTTGGAGGAGGTGGG	2	0	17
2	GTGTGTAAGAATGTTTTAGGATTGTTT	2	0	2
2	TGGGGGAAGAATGTGTTAGGATTTTGG	3	1	4
2	TTGTGGAAGAAGTTTGGAGGAGGGGGG	1	3	3
2	TTTTGTAAGAATGGGGGAGGATTGGGG	3	4	0
2	TGTGGGAAGAATTGTGTAGGATTGGGT	2	0	4
2	GGTGGTAAGAATGGGTTAGGATGGGTT	4	0	5
2	TTGGGTAAGAATTGGGGAGGATTGTTG	4	2	0
2	GGTGGGAAGAAGGGTTTAGGAGGTTGG	1	2	2
2	TGGGGTAAGAAGGTGTTAGGAGGGGTT	2	5	1
2	GGGGGTAAGAAGTTGGTAGGAGGGGGG	3	5	1
2	GGTGGTAAGAAGGTTTTAGGATGTGTT	3	3	0
2	TTTGGTAAGAATGTGGTAGGAGTGTTT	5	0	5
2	GTGTGGAAGAATGTGTTAGGATGTGGG	4	0	2
2	GGTTGTAAGAATGGTTGAGGAGGGGTT	4	4	0
2	GTTTTGAAGAAGTGGGTAGGAGTTGGT	2	0	3
2	TTGGGTAAGAATTTGTGAGGATTTGTT	2	2	0
2	TTTTGTAAGAATTGGGTAGGAGGGTGG	3	4	0
2	TTGGGTAAGAAGGTGGTAGGATTGGGG	4	0	2
2	GTTGGTAAGAATTGTGTAGGAGGTGTT	1	2	2
2	GGGTTGAAGAAGTTGGGAGGATTGGGG	2	0	2
2	TGTTTTAAGAATGGTGGAGGATGGGGT	3	2	0
2	TTGGGGAAGAATGGGTTAGGAGGGGGG	2	0	2
2	GGTGGGAAGAATGGTTTAGGAGTGTTT	3	2	0
2	GGGGGTAAGAAGGGTGTAGGAGGTGGG	2	4	0
2	GGTTGTAAGAATTGTGGAGGAGGGGGG	2	0	2
2	TGGGGTAAGAATGTGGTAGGAGTTTGT	2	2	1
2	GGGTTGAAGAAGGGGGTAGGAGGGTGG	2	0	2
2	GGGGGTAAGAAGGTGGTAGGATGTGTG	4	3	1
2	TGGGGGAAGAAGGGTTGAGGAGGGGGT	3	2	1
2	GTGGTGAAGAAGGGGGGAGGAGGTGGG	2	9	0
2	GTGTGTAAGAAGTGTTGAGGAGTTGTT	5	5	0
2	GTGGTTAAGAATGTGTTAGGAGGGGTT	2	0	2
2	GTGTTTAAGAAGTGGGTAGGATTTGGT	2	0	2
2	TGGGTGAAGAATGTGGGAGGAGGGGTT	1	4	2
2	TTGGGGAAGAAGGGGGGAGGATGTTTG	2	5	0
2	GTTTGTAAGAAGGGTGTAGGAGTGGGT	2	0	4
2	GTTGTTAAGAAGGTGTGAGGATGGTGG	2	5	0
2	GTTGGGAAGAATGGGTTAGGAGTTTTT	2	0	3
2	GGGGGGAAGAATTGGTGAGGAGGGTTT	4	2	0
2	GTTTGTAAGAATGTTGGAGGATTGTGG	2	2	0
2	GGGTTTAAGAAGTTTGGAGGAGTTGGG	2	4	0
2	TGTTGTAAGAATTGGGGAGGAGGGGGT	3	3	0
2	TTGGGGAAGAATGGTGTAGGAGTGGTT	3	0	2
2	TGTTTTAAGAATTGGTTAGGAGGGGTG	2	1	5
2	GGTTGGAAGAATTGTGTAGGATTGGGT	2	2	0
2	GGTGGGAAGAAGTTTTTAGGAGTTGTT	2	0	2
2	TGGGGGAAGAATGTTTTAGGATTGTGT	2	3	0
2	TGTTGGAAGAATTTGGTAGGATGGGGG	4	3	0
2	GTGTTTAAGAAGGTGTTAGGATTGGGT	2	3	0
2	TGTGTGAAGAATGGGTTAGGAGGGTGG	4	0	2
2	GGTTTGAAGAAGGGTGGAGGATGGTTG	2	0	5
2	TGGTGGAAGAATGGTTGAGGAGGTTGG	4	0	2
2	TTTTTTAAGAATGTTGTAGGAGGGGTT	3	0	2
2	GTTTGTAAGAATGGGTTAGGATTGTTT	3	0	3
2	TTGGTTAAGAATGGGTGAGGAGTTGGT	4	1	2
2	GGGTGGAAGAATTGGTTAGGATTTGGG	2	3	0
2	TTGGGGAAGAAGTGTGGAGGAGTTGGG	5	5	0
2	GGTTGGAAGAAGGGTTGAGGAGGGGTG	2	2	0
2	TGGTTTAAGAATGGGTTAGGATGGGTT	2	2	0
2	TGTGGGAAGAAGGTGTGAGGAGGGGGG	6	2	1
2	TGTGGGAAGAATTTGTTAGGATGGTGG	4	2	0
2	GGTGGGAAGAAGTGGGTAGGAGGGGTT	4	2	0
2	TTTGTGAAGAATGTTGGAGGATGTGTG	2	3	0
2	GTGTTTAAGAATTTGGGAGGAGGTTGG	1	2	4
2	GTTTGGAAGAATTGTGGAGGAGTGTGT	3	2	0
2	GGGGTGAAGAATGTGTGAGGATGTGTG	2	2	0
2	TGTTGTAAGAAGGGGTGAGGAGGGGTT	8	2	1
2	GTTTGTAAGAATGGTGGAGGAGTGGGG	2	3	1
2	GTTGGGAAGAAGGGTGGAGGAGGGTTT	2	3	0
2	TTTGTTAAGAATGTGGTAGGATGTGGG	2	0	2
2	TTTGTTAAGAATGGGGTAGGAGGGTGG	3	1	3
2	TGGGGGAAGAATGGGGGAGGAGTGTTT	2	0	2
2	TGGGGTAAGAAGTTGGGAGGAGGGGGG	5	0	4
2	TTGGGGAAGAAGTTTTTAGGATGGGTT	3	1	2
2	GTGTGGAAGAAGGTTTTAGGAGGTGGT	2	4	0
2	TTTGGGAAGAAGTGTTGAGGATGTGGG	2	0	2
2	TGTTTTAAGAAGGTGGTAGGATGGGGT	2	2	0
2	TGTTTTAAGAAGGGTTTAGGAGTTGGG	3	0	2
2	TGGGGTAAGAAGGTGGGAGGAGGTTGG	1	5	3
2	GTGGTTAAGAAGTGGTGAGGAGGTTGT	5	2	0
2	GTGTTTAAGAATTGGGGAGGAGGGGGT	2	4	1
2	GGGTGGAAGAAGTTGGGAGGAGGTTGT	3	0	2
2	TGGGGGAAGAATTTGGGAGGAGGTTTG	2	0	5
2	TGTTTTAAGAAGGGTGTAGGAGGTGGG	6	2	0
2	GGTTGGAAGAATTTTGTAGGAGGGGTG	4	3	1
2	TGGGGTAAGAATGTGTGAGGATTGTTT	2	4	1
2	TTGGGGAAGAAGTTTTGAGGAGGGGTG	3	3	1
2	TGGGGGAAGAAGGGTGTAGGAGTGTGG	3	0	2
2	TGGTGGAAGAATTGGTGAGGAGGTGTT	2	2	1
2	GTGTGGAAGAAGGTGGGAGGAGGGTTT	4	1	2
2	TTGTTTAAGAAGTTTTGAGGATGGGGT	2	3	0
2	GTGTTTAAGAAGTTGGGAGGAGTTTGG	3	2	0
2	TTTGGTAAGAAGGGGTGAGGATGTTTG	3	2	0
2	TTGGGGAAGAAGTGGGGAGGATGGGTG	3	5	1
2	TGGTTGAAGAATTTTGTAGGATGGTGG	5	2	0
2	GGGTTTAAGAAGGTGGTAGGATGTTTG	2	3	0
2	TGGGTTAAGAAGGGTGTAGGATTGGTT	3	2	1
2	GTGTTTAAGAATTTGGTAGGATGTGGG	2	2	0
2	TGGTGGAAGAAGTGGGGAGGATGGGTG	3	3	1
2	TGGGGTAAGAAGTGTGGAGGATGGGTG	2	5	0
2	GTGGGTAAGAAGTGTGTAGGATTTTGT	3	2	0
2	GGGGTGAAGAATGGTGGAGGAGTTGGT	6	5	0
2	GGGGGGAAGAAGTTGGGAGGATGTGGG	5	8	0
2	GGTTGTAAGAATGTTTTAGGAGGGGTG	4	0	2
2	TTGGTTAAGAATTTTGGAGGAGTGGTG	3	1	2
2	TTTTTGAAGAATTGGGTAGGAGTTGTT	3	0	6
2	TGTGTTAAGAAGGGTGTAGGAGTGGGG	2	2	0
2	TTTGTTAAGAATGGGGTAGGATGTTGG	3	0	2
2	TTTGGTAAGAAGTGGGGAGGAGGTGGG	4	8	1
2	GGTGGTAAGAAGGTGTTAGGAGTGTGG	2	2	0
2	TTTTTGAAGAAGTGTGGAGGAGGGGGG	4	2	1
2	TTTGTTAAGAAGTGGGGAGGAGGGGTG	2	2	0
2	GGTTTTAAGAATGGTTGAGGATGTTGT	2	2	0
2	GGTGTTAAGAATTGTGGAGGAGGGTGT	4	3	0
2	GTGTTTAAGAAGTTGTTAGGAGGTTTT	7	1	2
2	GGTGGTAAGAAGGTTTTAGGAGGTGTT	8	0	3
2	GTGTGTAAGAATGTGGTAGGATGGTTG	3	2	0
2	GGTGTGAAGAAGTGGGGAGGATTGGTG	3	4	0
2	TTTGGTAAGAATTGGGGAGGATTTGTG	5	3	0
2	TTGGGGAAGAATGTGGTAGGAGGGGGT	7	4	0
2	GGTTTGAAGAAGGGTTTAGGATGGGGG	2	4	0
2	TGTTGGAAGAAGTGGTTAGGAGTTTGT	2	3	0
2	GTTTTGAAGAAGTGTGGAGGATGTTGG	4	0	2
2	TTGGTTAAGAATTGTGGAGGAGTGGGT	3	0	4
2	GGGTTTAAGAATGTGGGAGGATTTGTG	4	2	0
2	TGTTGTAAGAATGTTGGAGGATGTTTT	4	2	0
2	GTGGTGAAGAAGGGTGGAGGAGGGTTG	5	0	6
2	TGTTTTAAGAATTTTGGAGGAGGTTTG	2	3	0
2	GTGTTGAAGAAGTGTGTAGGAGGGGGT	4	3	0
2	GGGTGTAAGAATTGGTGAGGATTTGTT	2	3	1
2	GTTGGTAAGAATTTTTGAGGAGGGGTT	2	2	0
2	GGGGGTAAGAAGGTGTGAGGATGGTGT	3	3	0
2	TTGTGTAAGAATTGTGGAGGAGTTTTG	3	2	0
2	GGGGGGAAGAAGGGTTTAGGATTGGTG	2	0	2
2	TGGGGTAAGAAGGGTTGAGGAGTGTGG	2	2	0
2	GGGTGTAAGAAGTGTGGAGGATGGTTG	8	0	2
2	GTTGTTAAGAAGGGTGTAGGAGGGGGT	1	2	2
2	GGGGGGAAGAATGGGGGAGGAGTTTTG	4	1	5
2	GTTGGGAAGAAGTGGGTAGGATGTGTT	4	2	0
2	GGGGGTAAGAATGTGGGAGGATGGTTT	2	2	0
2	TTGTGTAAGAAGTGTGTAGGAGGGGTG	2	4	0
2	TTGTTTAAGAATGGGGTAGGAGTTGTG	2	2	0
2	TTTGGTAAGAATGGGGTAGGAGTTGTG	3	7	0
2	GGTTTTAAGAAGTGGTGAGGAGTGGTG	4	1	2
2	TGTTGGAAGAATGTTGTAGGAGTGGTT	3	0	2
2	TTGTGTAAGAAGGTGGTAGGATGTTTG	8	2	0
2	GGGGGGAAGAAGTTGTTAGGAGGGGGG	2	1	2
2	GTTTTTAAGAAGTGGTTAGGATGGTTT	3	2	0
2	TTGGGGAAGAAGGGTTGAGGAGTTGGG	4	0	2
2	TTGGGGAAGAATTTGGTAGGAGTGGGG	2	3	0
2	GGGTGTAAGAATTTTGGAGGATGGTGT	2	2	0
2	TTGGTGAAGAAGGTTTTAGGAGTGGGT	3	2	1
2	GGTGTGAAGAATGTGGTAGGATGTTGG	2	6	0
2	TTGTGTAAGAAGTTGGTAGGATTTTTT	5	0	9
2	GTTGGGAAGAATGGTTTAGGATTTGTT	2	3	0
2	GGGGGGAAGAAGGGTGGAGGATGGGTT	2	0	2
2	TGTGTTAAGAAGTTGGTAGGAGTGGGG	2	4	1
2	TGTGTTAAGAATTGTGGAGGAGGTGGG	2	4	0
2	GTTGTGAAGAAGGTGTGAGGATTTTGG	3	2	1
2	TGGTTTAAGAAGGGGGGAGGAGGGTGG	2	4	0
2	GGTTTGAAGAAGGTGTGAGGATTTGGG	5	4	0
2	TTGTTGAAGAATGTGGGAGGAGGTGTG	3	2	0
2	TTTGGGAAGAATGGGGGAGGAGTTTGT	3	2	0
2	GTGGTTAAGAATGTGTTAGGATGGGTT	5	0	4
2	GTTGGTAAGAAGGTGGTAGGATGGGTG	1	3	2
2	TGTGGGAAGAAGGGGTGAGGAGGGGGT	5	0	5
2	GGGGGTAAGAAGTTGTTAGGAGTGGGG	1	3	2
2	GGGTTTAAGAAGGGGGGAGGATTTGGG	2	0	2
2	TTGTGTAAGAATGGGGGAGGATGGTTG	6	0	2
2	TGTGTTAAGAATGGGTGAGGATGTGTT	4	5	0
2	TTTGGTAAGAATTGGGTAGGAGTTGTG	4	6	0
2	TTTGGTAAGAAGGGTTGAGGATGGTTT	3	1	3
2	TTGGGTAAGAATGGTTGAGGAGTTTTT	2	1	3
2	TGTGTGAAGAATTTGGTAGGAGGGTTT	2	5	0
2	TTGGGTAAGAAGGTGGGAGGAGTTTTG	4	1	2
2	TGGGTTAAGAAGTTTGTAGGAGTGGGT	1	2	2
2	GGTTTTAAGAATTGGGGAGGAGTGTTT	2	2	1
2	GGGGTTAAGAAGGGGGTAGGATGGGTG	3	0	2
2	GGTGGTAAGAATGGGGGAGGAGGGTGG	3	2	1
2	GTTTGGAAGAAGTGTGGAGGATTGGGG	2	2	0
2	TGGGTTAAGAAGGGGTTAGGAGGGGTG	3	2	0
2	GGGGGTAAGAAGTGGGTAGGAGGGGTT	5	1	2
2	TGTGTTAAGAAGTTGGGAGGATTGTTG	2	2	0
2	TGGGGGAAGAAGGTGGGAGGAGTGGGG	1	9	6
2	TGGGTTAAGAAGTTGGGAGGATGGTGG	6	7	0
2	TGGGGGAAGAAGTGGGTAGGAGGTTTT	2	3	0
2	TTGGTTAAGAATGTGGTAGGATGTGTG	4	4	0
2	TGGTTTAAGAAGGGTTGAGGAGGTTGG	3	5	0
2	GGGGGTAAGAAGTGTTGAGGAGGGGGT	2	2	0
2	TGGTTTAAGAATGGTGGAGGAGTGGGG	3	0	3
2	TGTTGTAAGAATTGTGTAGGATGGGGG	5	0	3
2	TGTTTGAAGAAGGTGTGAGGAGTTTTT	3	0	4
2	GGGTGTAAGAAGGGTTTAGGAGTGTGG	2	3	0
2	TGGGGTAAGAATGTTGTAGGAGGTTGG	4	3	1
2	GGTGTTAAGAAGGTGGTAGGAGGGGGG	3	2	1
2	TGGTTGAAGAATGTGGTAGGATGTTTG	2	0	4
2	GGTGGTAAGAATTGGTTAGGATTGGGG	5	2	0
2	GGGTGTAAGAATGGGGGAGGAGGGGTT	2	0	2
2	TTGGGGAAGAATGTTTTAGGAGGTTTG	5	2	0
2	GGTTGGAAGAAGGGTTGAGGATTGGGT	3	0	3
2	GTGGTTAAGAATTGGTTAGGAGGTGGT	4	0	2
2	GGGGGGAAGAATGGTGGAGGATGTTTT	3	1	2
2	GGTGTGAAGAAGGGGGTAGGAGGTGGT	1	3	3
2	GTGTGGAAGAAGTTGTGAGGAGGGGGG	4	2	1
2	TTGGGGAAGAAGTGGGTAGGATGGTGT	4	2	1
2	TGGGTTAAGAAGGTGGGAGGAGTGTGT	2	4	0
2	GGTGTTAAGAAGTTTGGAGGAGGGGGG	7	3	0
2	TTGTGGAAGAAGGGGGTAGGATGGGGT	3	2	1
2	TGGGGTAAGAAGTGGGGAGGAGTGGTG	2	1	5
2	TTTTGTAAGAAGGGGGTAGGAGGGGTG	2	2	0
2	GTGTTTAAGAATGGGTGAGGAGTTGGG	2	2	0
2	GTTTGTAAGAAGGTGTGAGGATGTGGG	2	5	0
2	GTTTGGAAGAAGTGGGGAGGATGGGTG	3	0	2
2	GTTGTTAAGAATGGGGTAGGATGTTGT	2	2	0
2	GGGTGGAAGAAGGGGTGAGGAGGTGTT	2	3	0
2	GTGTTTAAGAATTGGGTAGGATGTGGG	3	2	0
2	TTTTGGAAGAAGGTGTTAGGATGTTGT	3	0	2
2	TGGGTTAAGAAGTTTGGAGGAGTGGTG	4	0	2
2	TTGTTTAAGAATGGTTTAGGAGGGGTG	2	0	2
2	GGGTTTAAGAAGGTTGTAGGAGGTTTG	1	3	2
2	TGTGGGAAGAAGTTTGTAGGAGGGGGG	4	1	3
2	TTGTTTAAGAATTGTGTAGGATGTGTT	3	0	3
2	GGGGGGAAGAAGGGTTGAGGAGTGTTG	4	0	2
2	GTGTGTAAGAAGGTGGGAGGATTTGTG	3	0	2
2	GTTGGTAAGAAGGTTGGAGGATGTTGG	3	0	3
2	GTTGGTAAGAAGTGGTTAGGATTTGTT	3	0	2
2	GTGTTTAAGAAGTGTGTAGGAGTGTTG	1	2	4
2	GTGTTGAAGAATGTGGTAGGATGTTGG	3	0	3
2	TTGGGTAAGAAGGTTTGAGGATGTGGG	1	2	3
2	GGGGTGAAGAAGTGTGGAGGATTGGTG	5	0	4
2	TGGTTTAAGAATGGTGGAGGAGGTGTG	2	5	0
2	TTTGGGAAGAATGGGGTAGGAGGTTGT	2	1	6
2	GGGGTGAAGAAGGTTTTAGGAGTGTGG	3	2	0
2	GGGTTTAAGAATTTGGTAGGAGGGGTG	3	0	3
2	GGTTTTAAGAATGGGGGAGGATGGGGG	3	0	5
2	TTGTTTAAGAAGTTGTTAGGAGTGGTT	3	1	5
2	GGTTGTAAGAAGTGGGTAGGAGGTTTT	2	2	1
2	GTGGTGAAGAATTGGGGAGGAGTTTGG	5	0	2
2	GGTTTGAAGAAGGTTGGAGGAGTGGTT	3	4	1
2	TTGGTGAAGAAGTGGTGAGGATTGTGT	2	2	0
2	GGTGTTAAGAAGTGGGGAGGATTTGGT	2	0	3
2	GTTGGTAAGAATTGTTGAGGAGTGGGT	3	1	2
2	TTGGGTAAGAATGTTGGAGGAGTGGGG	1	6	3
2	TTGTTTAAGAATTGGTGAGGAGGGGTG	2	2	0
2	GGGTGGAAGAAGGTTGTAGGAGGGGTT	2	1	2
2	GGGTGTAAGAAGTGGGGAGGAGGTGGG	2	3	1
2	TTTTTTAAGAATGTGGTAGGAGTTGTG	2	0	2
2	TGGTGTAAGAAGGGGTGAGGATTGGGG	3	1	2
2	GGGGTTAAGAAGTGGGGAGGATTTGTG	3	2	0
2	TGTGTGAAGAAGGGTTGAGGATGGGGG	3	0	2
2	GGTGTGAAGAAGGTTGGAGGAGGTGGG	2	0	3
2	GGGTTTAAGAAGGTTGTAGGATGGGTG	2	0	2
2	GTTTGGAAGAAGTGGGTAGGATTTTTT	2	2	0
2	GTTGTTAAGAAGGGTTGAGGAGTTTGG	4	6	0
2	GTGGTTAAGAATGGGGTAGGAGTGGGT	3	4	0
2	TTGGGGAAGAATGTGTGAGGAGGGGTT	6	2	0
2	TGGGTTAAGAATGGGTGAGGATTTGTG	3	1	2
2	TGGTTTAAGAAGTGTGTAGGAGTTGTG	6	0	2
2	GTGGGGAAGAATTGGGGAGGAGTGGTG	4	4	0
2	GGGTTTAAGAATGGGTGAGGAGTGGGG	3	3	0
2	TTGTTGAAGAATTTTGGAGGAGTGGGT	6	0	4
2	GTTTTTAAGAATGGTGTAGGAGGGTGT	2	0	2
2	TTGGGTAAGAAGGGTTTAGGAGTGTTG	5	0	2
2	GTTGTTAAGAAGGTGGTAGGAGGGGTT	3	0	2
2	GGTGTTAAGAAGGGGGTAGGAGGGGGT	8	0	2
2	GTGGTGAAGAATTGTGGAGGAGTGGGG	6	0	2
2	TGGGTTAAGAATTGGTTAGGAGTGTTT	4	1	2
2	GGGGGGAAGAATGGTGGAGGATGTGGT	4	2	0
2	GGTGGGAAGAAGGTTTGAGGATTGTTG	3	5	0
2	TGGGTGAAGAAGGGTTGAGGATGGTTT	2	2	0
2	GGGGGGAAGAAGGTGTTAGGATGGGGG	1	2	3
2	GGGGTGAAGAATGTGTTAGGAGTGGTT	3	0	2
2	GGGGTGAAGAAGGTTGTAGGAGGGGGT	3	1	2
2	GGGGGGAAGAAGTGGGGAGGAGGGGGT	4	1	3
2	GTTGGTAAGAATTGTTGAGGATTTGTT	3	0	2
2	GGTTTGAAGAAGGGTGGAGGAGTGTTT	2	1	2
2	TGTGTGAAGAAGGGTGGAGGAGTGTTT	3	3	0
2	TTTTTGAAGAATGTGGGAGGAGTTTTG	3	5	0
2	GGTTGTAAGAATTTTTGAGGAGTGTTG	2	2	0
2	TTGGGGAAGAAGTGTTGAGGAGGGGGT	5	0	4
2	GGGGGTAAGAAGTGGTGAGGATTGGGG	3	2	0
2	GTGTGTAAGAAGTTTGTAGGATTTGTT	3	1	3
2	GTGGGGAAGAAGGTTTGAGGAGGTTTG	1	2	2
2	GGGGTGAAGAATGGGTGAGGAGTTTGT	3	3	0
2	TTGTTGAAGAAGTGGGGAGGATGGTTG	5	0	3
2	TGTGGTAAGAATTGGTGAGGATGTGGT	2	3	0
2	GTGTGTAAGAAGGTGTGAGGAGTTGGG	3	2	0
2	GTGGTGAAGAATTGGGTAGGAGTGTTG	2	5	0
2	TTGTGGAAGAATGGTGGAGGATGGTGG	3	0	2
2	TGGGGTAAGAATTTTGGAGGAGGGGGG	2	1	3
2	GTGTGTAAGAAGTGGGGAGGAGGTTGG	2	2	0
2	TTTTGGAAGAAGGTTGTAGGAGTGTGT	2	2	1
2	GGTGGTAAGAAGGGTGGAGGAGGGTGG	5	3	0
2	TGGGTTAAGAATTGTGGAGGAGGGGGT	9	5	0
2	GGGGTTAAGAATGTGGGAGGAGTGTGT	3	1	4
2	GGTTGGAAGAAGGGTTTAGGATGGGTT	6	1	6
2	TGGGTTAAGAAGGGTTGAGGATTTGGG	2	1	4
2	TGTTGTAAGAAGGGGTGAGGATTGTTT	3	2	0
2	TGTGGGAAGAAGTGTTGAGGAGGTTGG	8	2	0
2	GTGTGTAAGAATTTGGGAGGAGGGTGT	4	2	0
2	TGGTGGAAGAAGTTTTGAGGATGTTGG	2	3	0
2	GGTTGTAAGAAGTGTTGAGGAGGGGGG	3	4	0
2	TTGGGTAAGAAGTTTGTAGGAGTTGTG	2	3	0
2	GGGTGGAAGAAGTGTGTAGGAGTGTGT	7	3	0
2	GGTTGGAAGAAGGGGGGAGGATTGGTT	2	2	0
2	TGGTGGAAGAAGGGGGGAGGAGGGGGG	5	0	2
2	TTGGTGAAGAAGGGGTGAGGAGGGGGG	3	1	4
2	GTGGGGAAGAATGTTTGAGGAGGTTTG	2	2	0
2	GTGGTGAAGAATTGGGTAGGAGGGGTG	1	6	2
2	GGGGTGAAGAAGGGGTGAGGATGTGGT	3	0	6
2	GGGGGGAAGAATGGGTGAGGAGGGTGT	2	1	2
2	TTGGGTAAGAAGGGGGGAGGAGGTTGT	2	2	0
2	GTGGTGAAGAAGGGGTGAGGAGTGGTT	3	1	2
2	GTGGGGAAGAATTGTGGAGGATTGTGT	7	2	0
2	GTGTGTAAGAAGTGGTGAGGATTGGGG	3	2	0
2	GGGTGGAAGAAGGTTGTAGGAGTTGGG	7	1	4
2	TTTGGTAAGAATGTTGGAGGATGTTGG	1	2	3
2	TGTGGGAAGAAGTTGTGAGGAGTGGGG	2	2	0
2	GTTGTGAAGAAGGGTGTAGGATGTGGG	6	4	0
2	GGTTTGAAGAATTGTGGAGGAGTGTGG	3	2	0
2	GTGGGGAAGAAGTTTTTAGGAGGGTTG	3	3	0
2	GGGTTGAAGAATGGGGGAGGAGGGGTT	4	9	0
2	TTGTGTAAGAATTTGGTAGGAGTTGTG	4	3	1
2	TGGTTGAAGAAGTGGGTAGGAGGTTTT	2	4	0
2	TGGGGGAAGAAGTGGGGAGGAGGTGTG	2	3	0
2	GTGGGGAAGAAGGGTTGAGGATTTGTG	1	2	3
2	GGGGGGAAGAAGGGTTGAGGAGGGGTT	2	3	1
2	GGTGGGAAGAATGGGGGAGGAGGTGGG	6	2	0
2	TTGGGGAAGAAGTGGGTAGGATTGTGG	6	1	3
2	GGGGGGAAGAAGGGTTGAGGAGTGTGT	5	3	1
2	TGGTGGAAGAAGGTGGTAGGATTGGGG	6	0	2
2	GTGGTGAAGAATGTTTGAGGAGTGGGT	2	0	3
2	GTGGTGAAGAATGTGTGAGGAGTTGTG	3	2	0
2	GGGGGGAAGAATGTTTGAGGATGGGGG	3	2	0
2	TTGTGGAAGAAGTGGTGAGGAGGGGTG	7	2	0
2	GGGTTGAAGAAGTGTGTAGGATGTTTT	2	2	0
2	TTGTGGAAGAATGGGTTAGGAGGGGTT	1	3	3
2	TGGGGGAAGAATTTGTGAGGAGGGTTG	6	1	2
2	TGGTTGAAGAATGGGTTAGGATGTGGG	5	0	6
2	TGTGGGAAGAAGTTTGTAGGATTTTTT	2	3	0
2	GGGTTTAAGAAGTGTTTAGGAGGTTGG	4	3	0
2	TTGGGTAAGAAGGTGTGAGGATTTTTG	5	0	2
2	TGTTGGAAGAATTGTTTAGGAGTGTTT	6	4	0
2	GGTGTTAAGAAGTTGGGAGGAGGTGGG	2	0	5
2	TGGGGTAAGAATTGGTTAGGAGGTTTT	3	1	2
2	GTTTTTAAGAATGTGGTAGGAGTGGGG	3	2	1
2	GGTGGGAAGAAGGGGGTAGGAGGTGTT	2	3	0
2	GTGGTTAAGAATGTTGTAGGAGGTTGG	2	1	2
2	GGGGGGAAGAAGTGGTGAGGATTTTTG	6	2	1
2	TTGTGGAAGAAGTTTGGAGGAGTTTTT	2	3	0
2	TGGTGTAAGAATTTGGGAGGAGGTTGT	2	5	0
2	GTTGTGAAGAATGGTGGAGGATTGTGG	7	4	0
2	TGTGGGAAGAAGTTTGTAGGAGGTTGG	2	1	5
2	GGGGTTAAGAAGGTGGTAGGAGGGGTT	3	4	0
2	GTGTGGAAGAATGGGTGAGGAGGGGGT	3	5	1
2	GTTTTTAAGAATGTGTGAGGAGGGGTT	6	3	0
2	GGGTTGAAGAATGGTTGAGGATGGGGT	2	0	11
2	TGGGGTAAGAAGGGGTGAGGAGGGGTT	2	1	2
2	TTGGGGAAGAAGTGGGGAGGAGGTTGT	1	4	3
2	TGTGTTAAGAAGGTTGGAGGATGGGTG	6	5	0
2	TTGTTGAAGAATGTGGTAGGATGGGTT	4	2	1
2	TTTGGGAAGAATGTGGTAGGATGTGTG	2	0	5
2	TTTTTGAAGAAGTTGGTAGGAGTTGTT	2	0	2
2	GGGTGGAAGAAGGGGGGAGGATGGTGT	3	4	0
2	GGGTGTAAGAATTGGTGAGGATGGTGG	5	0	2
2	GGGGGTAAGAATTGTGGAGGATGGGTT	2	0	4
2	TTGTTGAAGAAGGGTGTAGGAGGGTTG	2	2	0
2	TGGGTTAAGAATTGGTTAGGATGTTTT	3	3	0
2	TGGGGTAAGAATTGGGGAGGAGGGTGT	6	0	2
2	TTGGGTAAGAAGGTGGGAGGAGTGGGT	5	3	0
2	TGTTTTAAGAAGGGTGTAGGATGGTTT	4	3	0
2	TTTGTGAAGAAGGTGGGAGGATTGTGG	2	0	2
2	TGTGTTAAGAAGTTTTTAGGATTTGTT	3	0	2
2	TTGTTTAAGAAGGGTGGAGGATGGGGT	2	0	3
2	GTTTGTAAGAATTGTGGAGGATGGTTG	2	3	0
2	GTGGGTAAGAAGGGGGTAGGATTTGGG	3	0	2
2	GTTGGGAAGAAGGGTGGAGGAGGTGGG	7	0	4
2	TGGGGTAAGAATTTGTGAGGAGGTTTG	7	2	0
2	TTTGGTAAGAAGGTGGGAGGAGGGGTT	2	1	2
2	GGTGTGAAGAAGTGGTTAGGAGTTGGT	2	2	0
2	GGGGGGAAGAAGTTTTTAGGATTTTTG	3	2	0
2	TGTTGGAAGAAGGGTTGAGGAGGTGTT	2	0	4
2	TGGTGGAAGAAGTTGGTAGGATTTTTG	6	0	6
2	GGTGGGAAGAAGGTGGGAGGAGGGGTT	4	0	2
2	TGGGTGAAGAAGGGTTTAGGAGTGTTT	4	0	3
2	GGTTGGAAGAATGGGTGAGGATGGGGT	3	3	0
2	GTGGTGAAGAAGGTTGGAGGATGGGGG	2	0	3
2	TGTGTGAAGAATGGGGGAGGAGGTGGT	2	2	0
2	GGTTGTAAGAAGTGGGGAGGAGTGTGG	5	0	5
2	GGTGTGAAGAAGGGGTGAGGATTGGGT	4	0	11
2	GTGGTGAAGAAGGGGGTAGGAGTGTTT	3	0	2
2	TGGTTTAAGAATTTGGTAGGAGTGTGT	3	2	0
2	TTTTGGAAGAATGGTGTAGGAGTTTGG	4	2	1
2	TTGTTTAAGAATGGGGGAGGAGTGGGT	5	0	2
2	TTTTGGAAGAATGGGGGAGGATGGTTT	5	2	0
2	GGTGGGAAGAATGTTGGAGGATGGGGT	3	2	0
2	GGTGGGAAGAATGTTGTAGGAGTTGTT	2	0	3
2	TGGTGTAAGAAGTGTTGAGGATGTGTT	3	4	0
2	TGTTTTAAGAAGTGGGTAGGAGTGTGG	2	2	0
2	TGGGTTAAGAATGTGTTAGGATGGTGG	6	0	2
2	GGGTGGAAGAAGGTGGGAGGATGGGGT	2	1	7
2	TTGGGTAAGAAGGGGGTAGGAGGTGGG	2	1	6
2	GGGTTTAAGAATGTTGTAGGAGGGTTT	4	2	0
2	TTGGTGAAGAAGTGGGGAGGAGTGGGT	2	2	0
2	TGGTTTAAGAATGTGGGAGGAGGTTGG	2	0	2
2	TGGGTGAAGAATGTGGGAGGAGGGGGG	1	2	4
2	TGTGGTAAGAAGTGGGGAGGATTGGTG	1	2	4
2	GTGGTTAAGAATGGGGTAGGATGGTGG	2	4	0
2	GGTGTGAAGAAGGGTGGAGGAGGGTGG	4	1	2
2	GGTTTTAAGAATGTGTTAGGAGGTTGG	3	8	1
2	TGTGGGAAGAAGTGTGGAGGAGTGGGT	3	0	2
2	GGTTGGAAGAATGTTGGAGGAGGTTGG	4	2	0
2	GTGGGTAAGAAGGTTGTAGGAGGGGTG	4	0	2
2	TGGTTGAAGAATTGTGGAGGAGGTGTG	2	0	4
2	GGGTGGAAGAAGGTTGTAGGATGGGTT	5	2	0
2	GTGGTGAAGAATTTGTGAGGATTTGTT	2	1	2
2	TTTGTGAAGAAGGGTGTAGGATGGTTT	2	0	2
2	GGGGGTAAGAAGGGGTTAGGAGGGTGG	4	0	2
2	GGTGTGAAGAAGGGGTGAGGATGGGGT	3	0	2
2	GGTGTTAAGAAGTGGGGAGGAGGGGTG	5	2	0
2	TTTGGGAAGAAGGGGGGAGGAGGTTGG	2	5	0
2	TGGGTGAAGAAGTGGGGAGGAGGTTGT	5	0	2
2	TGGTTGAAGAAGTGGGTAGGATGTTGT	4	0	2
2	GGTGGGAAGAAGTGGGTAGGAGTGGGT	6	1	4
2	GTGTTGAAGAATGTGGGAGGAGGTGTG	2	0	4
2	TGTTGTAAGAAGTGGGGAGGATGTGTG	1	2	3
2	TTTGGGAAGAATGTTGGAGGAGTTGGG	4	3	0
2	GGTTGGAAGAATGGTGTAGGAGGGGGG	4	3	0
2	GTTGGGAAGAATTGTTTAGGATGGGTT	3	0	2
2	TGGTTTAAGAAGGGTGGAGGAGTTGTG	2	0	5
2	GGGTGGAAGAATTGGTGAGGAGTTGTG	4	2	0
2	GGTGGTAAGAAGTGGGGAGGAGGTGTT	2	2	0
2	GGGGGGAAGAATGGGGGAGGATGGGGT	4	2	0
2	GTTGGGAAGAAGGGGTTAGGATTTGGG	7	2	0
2	TTGGGGAAGAATTGGTTAGGATTTGTG	2	0	2
2	TGGGGGAAGAAGGGGTGAGGAGTGGGT	5	2	1
2	TGGTTTAAGAATTGGTGAGGATTTTGT	6	3	0
2	GGGTGTAAGAAGGTTGGAGGAGGTGGT	9	0	4
2	GGGGGTAAGAAGTTGTTAGGAGGGGTG	2	0	2
2	TTTGTTAAGAAGTTTGTAGGATGGTGG	2	2	1
2	GGGTTTAAGAAGGGGTTAGGATTTGTG	3	0	2
2	TGGGTGAAGAAGGGTGTAGGAGGGTTT	7	6	0
2	GGTGTGAAGAATTTGGTAGGAGTGGGG	6	2	1
2	TTGTTGAAGAATTGTGTAGGAGTGTGG	2	10	0
2	TTGGGTAAGAAGGGTTTAGGAGTTGGT	3	0	2
2	TGGTTTAAGAATGTTTTAGGATGTGGG	2	3	0
2	TGTGGGAAGAATTTGTTAGGATGGGTG	2	1	3
2	TGGGTGAAGAATGGGTGAGGAGTGGGG	2	1	2
2	GTGTTGAAGAAGGTGTGAGGAGGGGGG	2	5	0
2	TGTTTGAAGAATTGGTTAGGAGGGGGG	4	2	0
2	GTGTGTAAGAAGGTTGTAGGAGGGTGG	2	0	3
2	GTGGTGAAGAAGGGGTGAGGATTGGGT	2	3	1
2	GTGGGGAAGAAGGTGGTAGGAGGTGGG	4	0	2
2	TGGTTGAAGAAGGTGTGAGGAGGTGTG	3	4	0
2	TGGTGTAAGAAGTTTTTAGGATTGGTT	2	4	0
2	TTGGGTAAGAAGGTGGTAGGAGGTGGG	3	0	4
2	GGGGGGAAGAAGTTTGGAGGATTGGTG	3	1	2
2	TGTTTTAAGAATGTGTGAGGAGGGGGT	2	2	0
2	GGTTTGAAGAATGTTGTAGGAGGTTGT	3	1	4
2	TGGGGGAAGAAGGGTTGAGGAGGGGGG	3	0	3
2	GTTTTGAAGAAGGTGGTAGGAGTGTGG	2	2	0
2	TTGGGGAAGAAGTGTGGAGGATGGGGG	1	6	2
2	TGGTTGAAGAAGGGGGGAGGAGTGGGT	3	7	0
2	TTGTGGAAGAATTGGGTAGGATGGTGT	2	4	0
2	TTTTGTAAGAAGGTGTGAGGATGTGGG	5	0	5
2	TTTTGTAAGAATTGGGTAGGATGTGTT	2	5	0
2	TGTTGTAAGAAGGGTTGAGGATGGGTT	1	3	3
2	TGGGTTAAGAATGGTTGAGGATTTGGG	3	0	2
2	TTTGTGAAGAAGTTTTGAGGATTTGTT	3	2	0
2	TGTTGGAAGAAGGTTGGAGGAGGGTTG	2	3	1
2	TTGGTTAAGAAGGTTGGAGGAGGGGGG	1	2	4
2	GTGGGGAAGAATTGGTGAGGAGGTTTG	5	0	4
2	GTTGTGAAGAAGGTTTGAGGATGGTGG	4	1	3
2	TGGTGGAAGAATTGGTGAGGATGGGTG	2	2	0
2	GTGTTGAAGAATGTGTGAGGAGGTTTT	5	2	0
2	TTGGTTAAGAAGTGGGGAGGATGTTGT	4	0	3
2	TTGGTTAAGAAGGTGTGAGGAGTGTGT	3	1	2
2	TTGTGGAAGAATTGGGTAGGAGTGTGT	5	2	0
2	GGTGGGAAGAATGGGGGAGGATGGGGG	3	1	3
2	GTGGGTAAGAAGTGGGTAGGAGGTGGT	5	2	0
2	TGTTGGAAGAAGGTGTTAGGAGGTGGG	5	1	2
2	TGGGTGAAGAATGGTGGAGGAGTGGTT	2	0	2
2	TGTGTGAAGAAGTGGGTAGGAGTGTGT	2	5	1
2	TGGGTGAAGAATGTGGTAGGAGGGGGG	3	4	1
2	GGGTTGAAGAAGGTTTTAGGAGTGTTT	5	0	3765
2	GTGTGGAAGAATGGGGGAGGAGGTGGG	6	4	1
2	GGGGTGAAGAATTGGGGAGGATTGGGT	3	0	4
2	TTGTGTAAGAAGTGGGTAGGATTGGTG	3	3	0
2	GTGGGTAAGAATTGTGGAGGAGTTTTG	1	2	2
2	TGTGGGAAGAAGGGTGGAGGAGTGTGT	3	2	0
2	TGGGGTAAGAAGTGGGGAGGAGGTGGG	4	2	1
2	TGGTGGAAGAATGTTTGAGGAGGGGGT	2	0	3
2	GTGGTGAAGAAGGTGGTAGGATGGGGG	4	0	3
2	GTGGGTAAGAATGTTGGAGGATTGGTG	2	0	2
2	TTGGGTAAGAAGGGGGTAGGATTTGGG	3	1	2
2	TGGGGGAAGAAGTGGGGAGGAGTGGGG	1	2	5
2	GTGGTGAAGAAGGTGTTAGGAGTTGTT	5	5	0
2	TGTGGTAAGAAGGTGTGAGGATGTGGG	2	3	0
[truncated: 11,954 more rows]

## Sheet: NL1a4-V37
independent technical replicates	barcode	rep1_count	rep2_count	rep3_count
3	GGGGGGAAGAATTGTGGAGGAGGGGGG	2	8	5
3	TTGTTGAAGAATGTGGGAGGAGTGTTT	5	4	5
3	TGGGTGAAGAAGGGTGGAGGATGGTTT	11	15	9
3	TTGTTGAAGAAGGTTGGAGGAGTTTGT	5	3	6
3	TGGGGGAAGAAGGTGTTAGGATTGGGG	5	2	12
3	TGGTGTAAGAATGTGGTAGGATTTGTT	12	3	17
3	GTGTTGAAGAATTTGGTAGGAGGGTGG	15	2	11
3	GTGGTGAAGAATTTGGTAGGATTTTTG	11	11	6
3	TTGGTGAAGAAGGTGTTAGGAGTTTTG	23	3	10
3	TGGTGGAAGAAGGGGGGAGGATGTGGG	2	3	9
3	GGGTTGAAGAATGGGGGAGGATTTGTG	12	2	8
3	GGTTTGAAGAATGTGGGAGGAGTTTTG	5	3	7
3	GTGTGTAAGAAGTGGGGAGGATGGTTG	6	7	4
3	TGGGGTAAGAAGGTGTTAGGAGGGTGG	10	12	8
3	GTGGGGAAGAAGGTTGTAGGAGGGTGG	12	6	9
3	GTGGGGAAGAATTGTGGAGGAGTTTTG	2	5	15
3	TGTGTGAAGAAGTGTGGAGGAGTGTGG	11	6	8
3	GGTTGTAAGAATTGGTGAGGAGGGGTT	7	6	3
3	TTTGGGAAGAATTGTTGAGGAGTGTGG	8	7	5
3	TTTGGGAAGAATTTGTGAGGAGTGGTT	3	5	4
3	TGGTGTAAGAAGGGTGGAGGAGGGGTG	15	6	2
3	TGTGTTAAGAATGGTTTAGGAGTGGTT	3	2	9
3	TGGGGTAAGAATGTGGTAGGAGGTGGG	7	2	2
3	GTTGGTAAGAATGGGGTAGGATGGTTT	8	2	11
3	TGGGTTAAGAAGGGTTGAGGATTGGGG	4	8	16
3	GGGGGGAAGAAGGTGTGAGGAGGGGGG	5	2	12
3	GTGGGGAAGAAGGGGTGAGGAGTTGTT	13	3	2
3	TGGGGTAAGAAGGTGTGAGGATTTTGG	14	9	5
3	GTGTGGAAGAAGGGTTTAGGAGGTTGG	14	14	4
3	TTGGTTAAGAATGTGGGAGGAGTGTTT	4	5	6
3	GGTGGGAAGAATTGGGGAGGAGGGGTT	4	6	21
3	GGTTGGAAGAAGGGTGTAGGAGTGGGG	36	8	11
3	GGGTTTAAGAAGTTGGGAGGATGTGGG	7	3	7
3	TGGTGTAAGAAGGTGTGAGGAGGGTGT	10	29	3
3	TTGGGGAAGAAGGGGTGAGGAGTGGGG	14	4	13
3	TTTGTTAAGAATGGTGGAGGAGGTGTT	8	8	3
3	TGGGGGAAGAATGGTGGAGGAGTTGGG	7	8	5
3	GGGGTTAAGAAGTTGTGAGGAGGTTGT	4	2	11
3	TTTGGGAAGAATGGGTTAGGATGTTTG	2	4	5
3	TTGTTTAAGAAGGTGGTAGGAGTTGTT	9	2	2
3	TGGTTGAAGAATTTGTTAGGATGGGGG	5	4	2
3	GGTGTGAAGAATTGTGGAGGAGGTTTG	4	4	4
3	TGGGGGAAGAAGTTGTGAGGAGGGTGG	23	6	12
3	TTGGTTAAGAAGTGGTGAGGAGGTGTG	9	3	5
3	TTGGTTAAGAAGGTGTGAGGAGGTTTG	10	5	5
3	TGGGGGAAGAATGGGTGAGGATTTGGT	13	2	6
3	GGGGTTAAGAAGGGTGGAGGATTTTTG	9	5	2
3	GGTGGGAAGAATGTTGTAGGAGGTGGG	12	7	6
3	TTGTGGAAGAAGTGGGGAGGAGTGTTG	7	4	8
3	TTGGGGAAGAAGGTGGGAGGATTGGTT	14	5	13
3	GTTGGTAAGAAGGGTGTAGGAGGTTTG	9	7	3
3	TGGTTTAAGAATTGGGTAGGAGTTGTG	7	3	6
3	TTGTGTAAGAATGGGGGAGGAGGGTGG	17	6	2
3	TGGGGGAAGAAGGTTGGAGGAGGGGTT	2	13	3
3	TTGGTGAAGAAGGTTGTAGGAGGGGGT	2	16	7
3	TGTGTGAAGAAGTGTTGAGGAGTGTGT	11	5	2
3	TGTTGGAAGAAGGTGTTAGGAGTTGGT	4	7	3
3	GGTTGGAAGAATTGGTTAGGATGGGGT	11	19	3
3	TTGGGTAAGAAGTTTGGAGGAGGTTTG	4	5	9
3	TTGTTGAAGAATTTGGGAGGAGTTTGG	5	6	6
3	TTTGGTAAGAAGTTGTGAGGAGGGTGG	4	4	8
3	TGTGTGAAGAATTTGTGAGGAGTGGGT	15	11	2
3	GTTGTGAAGAATGGGTGAGGAGGGTGG	2	7	2
3	TTGGGGAAGAAGGGGTGAGGAGGGGTG	18	10	4
3	GGTTTTAAGAAGTTGGGAGGATGTGGT	4	8	3
3	GTGTTGAAGAATGTGGTAGGAGTGTGG	2	4	9
3	GTTGTTAAGAAGTGGTTAGGATGGGTT	8	11	2
3	TGGGTGAAGAAGTGGGTAGGAGGGGTG	4	4	2
3	GGGGGGAAGAAGGGGGTAGGAGGGGTG	12	6	2
3	TTTTTTAAGAATGGGTTAGGAGGGGTT	6	6	8
3	TGTTGGAAGAAGGGTGGAGGATGGGTG	13	5	8
3	GTGTTTAAGAATTGGGGAGGAGTGGGT	10	3	9
3	TTTTGGAAGAAGGGTGTAGGAGGTGGT	18	6	2
3	GTTGGGAAGAAGTTGGGAGGAGGGGTG	13	15	11
3	GGGGGTAAGAAGTGGTGAGGAGTGGGG	17	6	24
3	GTGTGTAAGAATGTGGTAGGATGGGTG	9	2	8
3	GGGTGTAAGAAGGTTTTAGGAGTGGGT	6	6	8
3	GGGTTTAAGAAGGGGTGAGGAGTGTTG	2	3	5
3	GGGGGGAAGAAGGGTGGAGGATTTTGG	10	13	3
3	GGGTGTAAGAATGGTTGAGGATTTGTG	6	4	7
3	GGTGTTAAGAATTTGGTAGGATGTGTG	13	13	3
3	GGTGGGAAGAAGGGGGGAGGAGTGGGG	3	3	3
3	GGGGGTAAGAATGTGGTAGGATGGGTG	9	10	2
3	GTGTGTAAGAAGGTGGGAGGAGTGTGG	3	11	7
3	TGGGTGAAGAAGTTTTGAGGAGTGTGG	3	7	16
3	GGGTTGAAGAATTGTTTAGGAGGGGTT	7	5	5
3	TTGGTTAAGAAGGGGTGAGGATTGGGG	5	19	4
3	GGTGTGAAGAAGTTGGGAGGAGGTTTT	11	5	7
3	TGGGGGAAGAATTGGGGAGGATGGGGT	4	3	19
3	GGTGTGAAGAATGGTTTAGGAGGTGGG	30	5	12
3	TTGGTTAAGAAGTTTTTAGGATTTGTT	7	2	2
3	TTGGTGAAGAATTTTGGAGGAGTGGTT	19	16	6
3	TGTGGTAAGAATTTGGTAGGATTTGGG	15	7	7
3	GGGTTTAAGAAGGTGTGAGGAGGTGGG	3	2	3
3	TGTGGGAAGAAGTTGTGAGGAGGGGGT	2	8	7
3	GTTGTTAAGAAGGGGTTAGGATTTTGT	8	5	2
3	GTTTTTAAGAAGTGGTGAGGAGGGTTT	5	5	5
3	TTTGGGAAGAAGGTTTTAGGAGGGGTT	9	3	6
3	GTTGTTAAGAATTGTTTAGGAGTTGTG	2	8	6
3	GGTTTGAAGAAGGGTTGAGGAGTTGTG	7	7	9
3	GGGTGGAAGAAGGGTTGAGGAGTTTTT	3	4	5
3	TGGTTGAAGAAGGGTTTAGGATTGGTG	8	10	9
3	GGGGGGAAGAATTGGTTAGGATTGGGG	17	2	10
3	TGGGGTAAGAAGGGGGTAGGAGGGGTT	2	4	2
3	TTGGGGAAGAATGGGGTAGGAGGGGTT	10	10	14
3	TGGGGGAAGAATGGGGTAGGATTGGTT	4	7	2
3	TTGGTTAAGAAGTTTTGAGGATTTGGT	7	3	6
3	TGGGGGAAGAATGGTTTAGGATTGTGG	6	5	5
3	GTTGTTAAGAAGGGGTTAGGATGGGGG	6	13	13
3	TTGTTTAAGAATGGTGTAGGATTGGGG	6	10	2
3	TTGGTGAAGAAGTGGGTAGGATTGGTG	4	3	3
3	GGGTTGAAGAAGGGGGGAGGAGTGTGT	9	4	2
3	TGGGGGAAGAAGTTGGGAGGATTGGTG	8	33	3
3	GGTGGGAAGAAGGTTTGAGGATGGGGG	2	9	2
3	GGTGGGAAGAAGGTTGGAGGATGTTGG	9	6	4
3	TTTGGGAAGAATTGGGGAGGATGGGTT	4	8	2
3	TTGTGGAAGAAGGTGTGAGGATTTTGG	13	4	2
3	TGGTTGAAGAATGGGTGAGGAGGTGGG	8	4	10
3	GTGGTGAAGAAGGGTGGAGGATTGTTG	11	6	2
3	TGGGTGAAGAAGGGGGTAGGAGTTTGT	6	2	6
3	TGTGTGAAGAAGGGTTTAGGATGGTGT	7	8	4
3	TTGTGGAAGAAGTGGGTAGGAGTGGGG	9	4	3
3	GGGTGTAAGAAGTGTGGAGGAGTTGTG	4	2	6
3	GGGTGTAAGAAGGGTGGAGGAGGGTGT	10	3	3
3	GGTGGGAAGAAGGTGGGAGGAGGGTTG	2	8	10
3	GTTGGGAAGAAGGGGTGAGGAGGTGTG	4	2	7
3	TGTGTGAAGAATGTTGTAGGATTTGGG	6	8	6
3	GTGGGGAAGAAGGGGGGAGGAGGTGGG	4	20	5
3	GTGGGTAAGAATTTGTTAGGAGTGTGG	10	3	2
3	GTGGTTAAGAAGTGGGTAGGATGTTTG	8	2	3
3	TGGTTGAAGAAGTGTGTAGGATGGGGG	18	5	9
3	GGTGTGAAGAATGTTTGAGGATTGGGT	12	4	8
3	GGGGTGAAGAATGGGTGAGGATGTGGG	4	4	6
3	GGTGTGAAGAAGTTGTGAGGAGTGTTT	6	2	3
3	GGTTTGAAGAATTTGGGAGGAGTGGTT	6	17	22
3	TGGGGGAAGAAGGTGTGAGGATGGGGG	7	2	5
3	GTTTGGAAGAATGGTGTAGGAGTTGGG	2	8	5
3	TGGGGGAAGAATTGTGTAGGAGGGGGG	3	5	14
3	TGTTTTAAGAAGGTGTTAGGAGGTGTG	4	14	2
3	GTGGTTAAGAAGGGGGGAGGATTTGTG	6	9	2
3	GTGTGGAAGAAGTGGTTAGGAGGTGTG	2	10	4
3	TGGGGGAAGAATGGTTGAGGAGGGGTG	16	3	5
3	GGGTGGAAGAATGTGTGAGGATGGGGT	8	18	2
3	TTGGGTAAGAATTGGGTAGGAGTGGGG	7	14	27
3	GGGGGGAAGAAGTGGTGAGGATTGTTG	4	10	3
3	GGGGTGAAGAATGGTGTAGGAGGTTTT	2	5	2
3	GGGTTGAAGAAGGGTTTAGGAGGGGGG	4	2	2
3	GGGTTTAAGAAGGTTTGAGGATTGTGG	10	10	5
3	GGTGTGAAGAAGGGGGTAGGAGTTTGT	4	17	6
3	GTGTTGAAGAAGGGGGGAGGAGGTGGT	9	12	3
3	GGGGGTAAGAATTGTGTAGGATGGGTG	2	3	19
3	TGGGGTAAGAATTTTGGAGGAGTGGGG	2	5	8
3	TGGGTGAAGAAGGTTGTAGGAGTGTGG	11	7	5
3	GTTGGGAAGAATTGTTGAGGAGGTGGT	2	4	3
3	GTGTGTAAGAATTGTGGAGGATGTGTT	4	7	3
3	TGGTGTAAGAAGTTTGTAGGATGTTGG	2	5	5
3	TTGGGGAAGAAGGTGTTAGGAGGGGTG	2	12	9
3	TTGGTGAAGAATGGGTTAGGAGGTGTG	9	6	3
3	GGTGTGAAGAAGGGTTGAGGAGGTGTT	2	5	12
3	TTGGGGAAGAATTGGTGAGGAGTTTTG	3	3	11
3	GGGGGGAAGAATGTGTTAGGAGGGTGT	2	8	13
3	TTGTGGAAGAATTGGTGAGGATTGGTG	9	9	13
3	TTGTTGAAGAATTTGTGAGGATTTGGT	3	3	5
3	TGGTTTAAGAATTGTGGAGGATTGTGT	7	9	4
3	TTGTGGAAGAAGTGTGTAGGATTGTGG	4	4	2
3	TGGTGGAAGAAGGGGGGAGGAGGGGGG	5	3	4
3	GTTTGTAAGAAGTTGGTAGGAGGTGTG	2	9	3
3	TTGTGGAAGAATGGTTGAGGATGGGTT	6	3	6
3	TTTGTGAAGAAGTGGTTAGGAGTGGGG	10	16	3
3	TTGGTGAAGAAGTTGTGAGGAGTGTTG	2	5	4
3	GGGGGGAAGAAGTTGGGAGGATTTGTG	3	4	2
3	GTTGTTAAGAAGTGTTGAGGATTGGGG	2	4	3
3	GTGTGTAAGAATTGTGTAGGAGTTTGG	4	3	8
3	GTTTTGAAGAAGTGGGTAGGAGTGGTT	3	7	2
3	TTTGTGAAGAAGTTGGTAGGATGTTTG	6	4	16
3	TTGTTTAAGAAGTTGTTAGGATTGTGG	3	5	4
3	GGGTGTAAGAATTTTGGAGGATGGTTT	5	9	11
3	GTTGGTAAGAAGGGGTGAGGAGTGGGT	5	2	2
3	TGTTTGAAGAAGTGTGGAGGAGGGGTG	4	5	4
3	GTTGTGAAGAATTTGGTAGGAGGGTGT	3	6	2
3	TTTGGTAAGAATGGGGGAGGATTGGGT	7	10	18
3	GGGTTTAAGAAGGTGTTAGGAGTGGGT	8	3	3
3	TTGGTGAAGAATGTGGGAGGATTGTGG	6	3	2
3	GGGTTGAAGAAGTGGTGAGGAGGGGTG	2	4	3
3	TTGGGTAAGAAGGGGGGAGGATGTGGG	3	2	8
3	TGGGTTAAGAAGGGTGTAGGAGTGGGT	6	6	9
3	TGTTTGAAGAAGTGTGGAGGAGGTGTG	7	5	27
3	TTGGGGAAGAAGGTTTTAGGAGTTGTT	2	9	7
3	TGTGTTAAGAATGGTGGAGGAGTGGTG	2	7	3
3	GTGGTGAAGAAGGGTGGAGGATTTTGT	4	13	2
3	TGGGGGAAGAAGTTTTTAGGAGTTTGG	2	5	12
3	TTGGTTAAGAAGGTGTTAGGATGTGGT	5	8	3
3	TGGGTGAAGAAGGTTGTAGGAGTGGGT	2	9	2
3	TGTTGGAAGAATGGGTGAGGAGTGGGT	4	8	11
3	TGGGTTAAGAAGGTTTTAGGAGTGGGT	2	11	4
3	GGTGGTAAGAAGGTGTGAGGAGGGGTG	2	2	24
3	GGTGGGAAGAAGTTGTTAGGATTGTTT	2	2	2
3	TGTGTGAAGAAGTGGGGAGGATTGGGG	2	3	10
3	TTGTGGAAGAAGGGTGGAGGAGGTTGG	2	3	8
3	TTGGTTAAGAATGTGTTAGGATGGTGT	3	3	5
3	GTGTGGAAGAATGGGTGAGGATGGTTT	2	4	4
3	GTTTGTAAGAAGTTTGGAGGATGTGGT	3	7	12
3	GTGTGTAAGAAGTTTGGAGGATGTGGG	5	2	7
3	TTGGTTAAGAATGTTTTAGGAGGTTTT	2	3	2
3	TTGGGTAAGAATGGTGGAGGAGTGGGT	4	6	11
3	GTTGGGAAGAAGGTTTGAGGAGTGTGG	2	5	6
3	TGTGTTAAGAAGTGGGTAGGAGTTTTT	3	4	7
3	GTGGTGAAGAAGGTGGTAGGAGTTGGG	3	16	5
3	GGGTTGAAGAAGTTGGGAGGATGGGGG	2	13	10
3	GTTTTTAAGAAGTTTTGAGGAGGTGTT	3	5	4
2	TTGGGGAAGAAGTGGGTAGGAGTTGGG	9	0	7
2	GGGGGGAAGAAGGTGTGAGGAGTTGGG	19	0	12
2	GTTTTGAAGAAGGGGGTAGGATTTGTT	5	3	0
2	GTGGGGAAGAAGTTGTTAGGAGGGTTG	10	0	3
2	GGGGGTAAGAAGTTGGGAGGAGTGTGG	26	13	0
2	GGGTGTAAGAATTTTGTAGGAGTTTTT	2	8	0
2	TGGGGGAAGAATGGTTGAGGATGTGTG	18	24	0
2	GTGGGGAAGAAGGGGTGAGGATTGTTT	14	0	21
2	GTTTGTAAGAAGGTTGTAGGAGTGGGT	7	4	0
2	GTGGGGAAGAATGTTTTAGGATTTGTT	7	6	0
2	TGTGTTAAGAAGGGGGGAGGATGGTTT	5	1	6
2	TTGTGTAAGAATGTGTGAGGAGGGTTT	4	7	0
2	GTGGTTAAGAATTTGGGAGGATTGGGG	8	0	8
2	TGTGTGAAGAAGGTGGGAGGAGGTTTG	16	4	0
2	GTTTGTAAGAATTTTGGAGGAGGTTTG	4	13	0
2	TGGGTGAAGAAGTTGGGAGGAGTTTGG	20	0	3
2	TGGGTTAAGAATGTGGGAGGAGGTGGT	7	7	0
2	GGGGGTAAGAATGTGTGAGGAGGTGGG	23	0	13
2	TGGGTTAAGAATGTGTGAGGATTGGTG	2	0	7
2	TGGGGTAAGAATTTTTGAGGAGGGGTT	21	0	13
2	GGGTTGAAGAAGTTGGTAGGAGGTGTG	4	10	0
2	TGGGGTAAGAATGTTGGAGGAGGTGTG	10	12	0
2	TGTGGGAAGAAGGTGGGAGGATTGTTG	4	0	2
2	GTGTTGAAGAAGTGTGGAGGATGGGGT	4	4	0
2	TTGGGGAAGAATGTGGGAGGATTGTGG	13	0	19
2	TTGTGGAAGAAGGTTTTAGGATTTGTT	7	7	0
2	TTGTTTAAGAAGTGTGGAGGATGGGGG	7	2	0
2	TTTGTGAAGAATGGTTTAGGATGGGTT	4	0	23
2	TTGGGTAAGAAGGGGTGAGGATGGGGT	13	0	5
2	GGGGTTAAGAAGGTGGGAGGAGTGTGT	3	12	0
2	TGTGGGAAGAATTGGGGAGGAGTTGGT	11	11	0
2	TGTTGTAAGAAGTGGGGAGGATGGGGG	27	4	0
2	GTTTGTAAGAAGGGGGGAGGATTGGGT	16	0	14
2	GTGGTGAAGAATGGGTTAGGAGTTGTT	8	0	21
2	TTGGTTAAGAATTTGTGAGGAGGGGGG	12	0	8
2	GTGGGGAAGAATGGGTTAGGAGGGTGG	23	9	0
2	GGGGGGAAGAAGGGTGTAGGATGTGGG	3	15	0
2	TGGGGGAAGAAGTGTGTAGGAGGTGTG	20	11	0
2	GTTTGGAAGAATGGTGTAGGATTTGTT	16	6	0
2	GTTGGTAAGAATGTTGGAGGATGGTTG	10	0	2
2	TGGGTTAAGAATGTGTGAGGAGGGGGT	2	0	14
2	GTTTGTAAGAAGTGGGGAGGAGTTGTG	5	0	18
2	TTTTGGAAGAAGTGGGTAGGAGGGGTG	13	2	0
2	GGTGTTAAGAAGGGGGGAGGAGTTTGT	5	4	0
2	GTTGTTAAGAAGGTGTGAGGATGGTGT	8	10	0
2	GTGGGTAAGAATGTGTGAGGATGTGGG	10	18	0
2	TTGTGGAAGAAGTGGTGAGGAGGTGGT	26	0	8
2	TTGGGGAAGAAGTTTGGAGGAGGTGGG	7	3	0
2	TGGTGTAAGAAGTGGGGAGGATGTGGG	7	6	0
2	GGTTGGAAGAATGTTTTAGGATTGGGG	18	0	25
2	GTTTGGAAGAATGGGTGAGGATGGGTG	6	0	6
2	TTTTGGAAGAAGTGGGGAGGATTGTGG	7	10	0
2	TTTGTGAAGAATGGGGGAGGATTGTTG	22	0	6
2	TTTGTGAAGAAGGTGTGAGGATTTTGT	3	13	0
2	TGGGGGAAGAATGGGTTAGGAGGGGTG	6	0	5
2	TTGTGTAAGAATGGGTTAGGAGTTGGT	19	12	0
2	GGGTGTAAGAAGGGTGTAGGAGGGTGG	23	0	3
2	TGGTGGAAGAATTTGGGAGGAGGGGGT	19	19	0
2	TGGGTTAAGAATTTGGTAGGAGGTTTG	10	0	4
2	TGTGTTAAGAAGTGGGGAGGATTGGTT	5	0	16
2	GTGTTGAAGAAGGGTTGAGGATGGGTG	7	0	3
2	TTGTGTAAGAATGTTGTAGGATTGGTT	6	0	8
2	TGGGGGAAGAATGGTTGAGGAGTGTTT	11	17	0
2	GTTTTGAAGAAGTTTTTAGGATGGTGG	8	6	1
2	TTGGTGAAGAAGTGTGGAGGATGGGGT	5	3	0
2	TGGGGTAAGAAGGTTTTAGGATTTGGG	6	4	0
2	GGTGTGAAGAATGTTGTAGGAGTGGGG	5	2	0
2	GGGGGTAAGAATGGGTGAGGATTGTGG	2	0	14
2	GTGTGTAAGAATGGGGTAGGATGTTTT	7	2	0
2	GGTGTTAAGAATGGTGGAGGAGTGGGT	5	9	0
2	TTGGGGAAGAAGGGTGGAGGAGTTTGT	12	9	0
2	GTTGGGAAGAAGGTTTGAGGATTGTTG	12	7	0
2	TTGGGGAAGAAGGGGGGAGGAGGTTGG	11	2	0
2	TTGGGGAAGAATGTGGGAGGAGGTTGG	17	0	3
2	TTGTTTAAGAAGGTTTTAGGAGTGGTT	10	5	0
2	TTTTTGAAGAAGGGGTTAGGATGGGGT	1	19	5
2	GGTTTTAAGAATGGGTTAGGATTGTTG	2	7	0
2	TGGGGGAAGAATTGGTGAGGAGTTGTG	4	0	3
2	TTGGTTAAGAAGTGTGTAGGATGGTGG	4	0	2
2	TTGTGTAAGAATTGGGGAGGAGTGTGT	7	3	1
2	GGGTTGAAGAAGGTTGGAGGATGGGGG	5	0	9
2	GTGGTGAAGAATTGGGGAGGATGGTGG	8	0	16
2	TGGGGGAAGAATGGGTGAGGAGTTGGT	11	2	0
2	GGTGTTAAGAATGGGTGAGGAGGGGGG	19	0	4
2	GTGGGGAAGAAGTGGTTAGGATGGTGG	12	8	0
2	TTGTGGAAGAATGTTTTAGGAGTGTGG	3	8	0
2	GGTGTTAAGAATTTGGTAGGAGGTGTT	4	3	0
2	GGTTTTAAGAATGGGTTAGGAGGGGGG	2	9	0
2	GGTGGTAAGAATTGTGGAGGATTTTTT	8	1	9
2	GTGGGTAAGAAGTGGGGAGGAGGGGGT	16	1	10
2	TTGTGGAAGAAGTGGGTAGGAGTGTGG	7	0	2
2	TTTGTTAAGAAGTGGTTAGGATTTGGG	4	0	3
2	TTGGGGAAGAAGTTGGGAGGATGTTGG	7	4	0
2	TTGGGGAAGAATTGTTTAGGATTGTGG	25	2	0
2	TGTTGGAAGAATTGGTTAGGAGGGGGG	10	0	23
2	TTGTTTAAGAATGTTGGAGGATGGTTG	9	12	0
2	TTGGGGAAGAATTTTTGAGGATGGTGT	4	1	8
2	GGGGGTAAGAATGTGTTAGGAGTTTGT	16	0	2
2	GGTGTGAAGAATGGGGTAGGAGTGTTG	10	12	0
2	GGTGTGAAGAAGGGTGTAGGATTTTTG	8	4	0
2	GTGTGTAAGAATTTGTTAGGAGTGGGG	5	0	4
2	GTGTGGAAGAAGTGGTGAGGAGGTGTT	5	0	4
2	GTGTGTAAGAATTGTTGAGGAGGGTTT	5	10	0
2	GGTGTTAAGAAGTGGGTAGGAGTTTTT	7	2	0
2	GGGGTTAAGAAGTGGGTAGGAGGGTGT	13	0	4
2	TTGGGGAAGAAGTGGGGAGGAGGGGGG	24	0	8
2	TGGGGGAAGAAGGTTGGAGGAGGTGTG	5	0	2
2	GTGGGGAAGAATTGGTTAGGAGGGTTG	2	2	0
2	GTGTTGAAGAAGGGGGGAGGAGTTTGT	11	1	3
2	TTTGGGAAGAAGTGGGTAGGAGGTGTT	3	0	7
2	GTGTGTAAGAAGTTGGTAGGATGTGTG	18	3	0
2	TGGTTGAAGAATGTGTTAGGAGTTGGG	5	0	3
2	TGGTGTAAGAATTTGGGAGGAGTGTGT	6	2	0
2	TTTGGTAAGAAGGGGGGAGGAGTTGGG	34	8	0
2	TTGGTTAAGAAGTTGTTAGGAGTGTGT	8	0	6
2	TGGGTTAAGAATTGGTGAGGATGGGGT	7	0	10
2	GTTTGTAAGAATTGGGGAGGAGGTGTG	10	8	0
2	TGTTTTAAGAAGTGTTGAGGATGGTTG	4	0	6
2	TTTTGGAAGAAGGTTGTAGGAGTTGGG	5	0	3
2	TTTTGGAAGAAGTGGTGAGGAGTTTGG	4	2	0
2	GTTGGGAAGAATTTTGTAGGAGGTTTG	10	0	11
2	TTTTTTAAGAAGGGTTTAGGATGGTGT	6	3	0
2	TTTGGTAAGAAGGGTGGAGGATTGGGG	6	3	0
2	TTTTTTAAGAATGGTGGAGGATGGGGT	6	0	3
2	GGGTGTAAGAAGGTTGTAGGATTTGTG	5	0	6
2	TTTTGTAAGAAGTTTTTAGGAGGGGGT	9	6	1
2	TTTTGTAAGAATTGGGGAGGAGTGTGG	3	3	0
2	TGTGGGAAGAATGTGGGAGGAGGTTTG	11	0	15
2	GGTTGTAAGAATGGTTTAGGATTTTGT	3	0	2
2	TTTTTGAAGAAGTGTTTAGGAGGTGGT	4	0	3
2	GGTTTGAAGAATGGGGGAGGAGGTTGG	24	8	0
2	TTGTGGAAGAATTTTGTAGGATTTGGG	8	3	0
2	TTTGTTAAGAATTGTGTAGGAGTGGGT	2	9	0
2	TTGGGTAAGAATGGGGGAGGAGTTGTG	6	2	0
2	GTTTGTAAGAATGTTGGAGGAGGGGTG	5	3	0
2	TGGTTTAAGAAGTTGTGAGGAGGGTGG	9	0	6
2	TGGTTGAAGAATGTGTGAGGATTTTTG	15	1	20
2	TTGGGGAAGAAGTGGGTAGGATTGGGG	10	9	0
2	TGGGGTAAGAAGGTGGTAGGAGGGTGG	2	0	5
2	TGGTGGAAGAAGGGTTGAGGAGGTTTG	10	3	0
2	GGTGGGAAGAATTGGGTAGGATTTGGG	13	0	5
2	GGGGTGAAGAAGTGGGGAGGATTGTTG	4	6	0
2	TTGGGGAAGAAGGTTTTAGGATGGGTG	15	8	0
2	GGGGTGAAGAATGGGGGAGGATGGGTT	15	2	0
2	TGGGTTAAGAAGTTTGGAGGATGGGGG	22	0	2
2	TGGGTGAAGAAGGTGGGAGGAGGGGGG	11	0	14
2	TGGGGGAAGAAGTGTGGAGGAGGGTTG	18	6	0
2	TTGGGGAAGAATGGGGGAGGATTGTGT	23	0	2
2	GGGGTGAAGAAGGGTGGAGGATGGGGT	2	7	0
2	GTGTTGAAGAATGTTGGAGGATGGGTG	4	0	7
2	GTTGGGAAGAATGTGGTAGGAGTTTTG	7	0	8
2	TGGTGGAAGAAGTTTTTAGGAGTGGGG	10	1	7
2	GGGTGTAAGAAGTTGTGAGGATTGTTG	4	0	7
2	TTGGGGAAGAAGGGTGTAGGATTTTGG	24	7	0
2	TGGTGGAAGAAGGTGGTAGGATGTTGT	22	7	0
2	TGGGGGAAGAAGGTGTGAGGAGGTGTG	31	0	5
2	GGGGGGAAGAAGTGGGGAGGATGGGGG	16	1	14
2	TGGGGTAAGAATGGTGGAGGAGGTTGG	12	0	5
2	TTGGTTAAGAATTGTTGAGGAGGGTTT	10	2	0
2	TGGTGGAAGAAGTGGGTAGGAGGTTGG	8	3	0
2	TGGGGGAAGAAGTGGGTAGGAGGGTGG	6	3	0
2	GTTGTTAAGAAGTGGTGAGGATTGTGG	8	0	3
2	TGGTTTAAGAAGGTGGGAGGATTTTTT	4	9	0
2	GTGTGTAAGAAGGGGTGAGGAGGGTTT	4	0	4
2	GGTTTGAAGAATTGTGGAGGATGGGGG	8	3	0
2	TTTGTGAAGAAGTGGTTAGGAGGGGTT	18	0	13
2	GTTGGGAAGAAGGGGGGAGGAGTGTGT	3	3	0
2	TGTGGGAAGAAGTGGGGAGGATTGTGG	2	0	9
2	GGGGTGAAGAATTTGGGAGGAGGGGTT	16	8	0
2	TTGGGTAAGAAGTTTGGAGGATTTGTG	6	3	0
2	TGTGGGAAGAAGGGTTGAGGAGGGGGT	17	0	7
2	GGGGTTAAGAATGGGGTAGGAGGGGGG	4	26	0
2	GGGGGGAAGAAGGGGTGAGGAGTGTGG	4	0	18
2	TTGGGGAAGAATGGGGGAGGATTGTGG	14	3	0
2	GTGGGGAAGAATGGGTGAGGAGTTTGG	8	4	0
2	TGGTGGAAGAAGGTGTTAGGATGGGTG	5	0	10
2	GGGTTGAAGAAGGGGTTAGGAGTGGGT	4	0	4
2	GGGTGTAAGAAGGTGGTAGGATTGGGG	7	18	0
2	TGGGGTAAGAATGTGTGAGGATTTGTT	14	0	2
2	GTGGGTAAGAAGGGGTGAGGATGTTGG	11	0	25
2	GTGGGGAAGAATTTTTGAGGAGTTGTT	12	0	8
2	TGGTTGAAGAAGTTGGTAGGATGTTTG	22	0	5
2	GTGGGGAAGAATGGTTGAGGAGTGGGG	11	0	8
2	GGGGGTAAGAATTTGTGAGGAGGGGGT	3	0	12
2	GTGTTGAAGAAGTTGGTAGGATTTGTT	8	2	0
2	TTGTGGAAGAATGGGGTAGGAGTGGGT	3	3	1
2	TGGGGTAAGAAGGTTGGAGGATGTTTT	7	0	12
2	GGTGTGAAGAAGTGGTGAGGAGGGTGT	20	12	1
2	TGTTGGAAGAAGTGGGTAGGATTGTGT	10	5	0
2	TGGTGGAAGAAGGTGGTAGGATGGTTT	11	0	2
2	GGGGGGAAGAATGGGTGAGGATTGTGT	10	4	0
2	TGGGTGAAGAATTGTGGAGGATTTGGG	16	0	4
2	TGGTGGAAGAATGGTTTAGGATGTGGG	13	4	1
2	GGGTTGAAGAATGTTGTAGGAGTGGTT	12	11	0
2	GGGTTGAAGAATTGGGGAGGAGGTGTG	13	3	0
2	TGGGTGAAGAAGTTGTGAGGATTTTTG	14	0	3
2	GTTTGTAAGAATTTGGTAGGAGGTGTT	8	4	0
2	TTGGGGAAGAAGTGGGTAGGATGGTTG	18	4	0
2	GTTTTTAAGAAGTTTTGAGGAGGTGGG	12	0	3
2	TTTTTGAAGAAGTTTGTAGGAGTGGTG	3	4	0
2	TTGGTGAAGAAGGGTTTAGGATGGTGG	12	0	15
2	GTGGGGAAGAATTGTGTAGGATGTGTT	2	0	2
2	TTGTGGAAGAATTGGTTAGGAGGTTGG	23	0	3
2	TTGTGTAAGAAGGGTTTAGGAGTGGGG	10	0	4
2	TTGGTTAAGAAGGGTGTAGGAGGGTTG	12	3	0
2	TGGTGGAAGAAGGGGGTAGGAGGTGTG	10	7	0
2	TTGGTTAAGAAGTGGTTAGGAGTGGTT	6	3	1
2	TGTTTTAAGAAGGGTGGAGGATGTTGT	12	5	0
2	TTGGGTAAGAATGGGTGAGGATGGGGT	8	0	6
2	GGGGTTAAGAATGTGGGAGGAGTGGGT	3	1	18
2	TTGGGGAAGAATTTGGGAGGAGTTGGG	4	3	0
2	TGGGGTAAGAATGTGTGAGGATTGGTG	2	0	4
2	GTTGGGAAGAATGGTTGAGGAGTTTTG	7	28	0
2	TTTGGTAAGAAGTTGTGAGGATGTGTT	2	7	0
2	TTGGTGAAGAAGTTTGGAGGAGGGTGG	2	0	7
2	GTGTTGAAGAATGTTGGAGGATTGGGG	16	12	0
2	TTGTTGAAGAAGTTTGGAGGATTGTGG	4	0	4
2	TGTGGGAAGAAGGGGGGAGGAGGTGGG	17	0	12
2	GTGGTTAAGAATTTTTTAGGATGGGGG	7	4	0
2	GTGGTGAAGAAGGGGGTAGGATTTGTG	7	0	3
2	GGTTGGAAGAAGGGGTGAGGATTGTGG	11	1	4
2	TTTGTGAAGAAGGGGGGAGGAGGTTGT	7	5	0
2	TGGTGTAAGAATTTGGGAGGAGTGGTG	16	0	2
2	GGTGGTAAGAATGGTTGAGGATTTTTT	17	0	4
2	TTGTGGAAGAATTTGGTAGGATGGGTT	6	11	0
2	TTGTGTAAGAATTTTGTAGGAGGTTTT	7	1	4
2	GGGTTTAAGAATGTTGTAGGATTGTGG	6	0	13
2	TGGGGTAAGAATGTGGGAGGAGGTGGT	9	2	0
2	TGGTTTAAGAATGGTGGAGGATGTTGG	13	4	0
2	TTTGTGAAGAATGTTTTAGGAGGTGGT	6	3	0
2	TGGTTGAAGAATGGGTGAGGATGGGTT	4	15	0
2	GGGGGTAAGAATGGGGGAGGATGTGTT	10	7	0
2	GGTTGGAAGAAGTGGGTAGGATTGGTT	13	0	5
2	GTGTTGAAGAAGTGTTTAGGAGTGTTG	8	2	0
2	GTGGGGAAGAATGTGGGAGGAGGGGTT	12	3	0
2	GGGGGTAAGAAGTGTGTAGGAGGTGTT	12	0	10
2	TGGGTGAAGAATTGTGGAGGAGTTTGT	10	3	0
2	GTGGGGAAGAATTTTGTAGGAGGTGGT	16	0	7
2	TTTTGGAAGAATGTGGGAGGATTGTTG	7	0	12
2	GTGGTTAAGAATTGGGGAGGAGGTTGG	21	16	0
2	GGGGTTAAGAAGTGTGGAGGATGGGGT	15	0	5
2	TTGGGGAAGAATGGGGGAGGAGTGGGT	14	7	0
2	GTGGGGAAGAATTGGGTAGGAGGTTGT	14	0	6
2	GGGTTTAAGAAGGTTTTAGGAGGTTGG	6	16	0
2	GGTTGTAAGAAGGTGGGAGGATGGGTG	5	9	0
2	GGGGTGAAGAAGGGGGGAGGAGGTGGG	12	0	2
2	TTGGTGAAGAATGTGTGAGGAGGTTTG	10	0	2
2	GGTTGGAAGAAGGGTGTAGGAGTTGGT	12	0	22
2	GTGGGGAAGAAGGTTTTAGGAGGTGTT	61	0	5
2	TTGGGTAAGAAGGTGTGAGGATGTTTG	8	3	0
2	TTTTGGAAGAATGGGGTAGGATGGGGG	5	0	6
2	TGGGTTAAGAATTGTTGAGGAGTTGGG	3	0	9
2	TGTTTGAAGAAGGGGTTAGGAGTGTGT	15	0	14
2	TGGGGGAAGAATGGGGGAGGATGGGGG	19	7	0
2	TGGGGTAAGAAGTGTGGAGGATGGGGT	27	12	0
2	TGTTGTAAGAATGTTGGAGGAGGGGGG	8	2	0
2	TTTTTGAAGAATTTGTGAGGATTTGTG	2	14	0
2	GGTGGGAAGAAGGGTGTAGGATTGGTG	4	6	0
2	GGGGGTAAGAATGTGTGAGGATGGGGT	5	0	4
2	GTGGTTAAGAATTTTTGAGGAGGTTGT	3	5	0
2	GGGGGTAAGAATGGGGGAGGAGGGGGG	9	6	0
2	TTTGGGAAGAAGTGGGTAGGATGGGGG	10	7	0
2	GGTGGTAAGAAGTTGGGAGGATGGGTT	17	5	0
2	GGTGGGAAGAAGTGTTTAGGAGTGGGG	9	4	0
2	GTTGTGAAGAAGGTTTGAGGATGTTGG	7	3	0
2	TGTTGTAAGAATTGTTGAGGAGTGTGG	4	0	4
2	GTGGTTAAGAAGGTGGTAGGATTGTGG	13	0	17
2	GTGGGGAAGAATTGGTTAGGATGGTGT	22	17	0
2	TGGTTTAAGAATTTGTGAGGATGGGGG	7	2	0
2	TTGGGGAAGAAGTGTGTAGGAGTGGGT	4	19	0
2	GGGTTGAAGAATGGGTTAGGAGGGTGG	6	0	4
2	GGGTTGAAGAAGGTTGGAGGAGTTTGG	18	4	0
2	GGTTTTAAGAATTGTTGAGGAGGGGGT	10	4	0
2	GTGGGGAAGAAGTGTGGAGGAGGTGGG	2	3	0
2	GTTTGTAAGAATGGTTTAGGAGTTGTG	17	0	18
2	GGGTGGAAGAAGTGGGTAGGATGGTTG	12	6	0
2	GGGGTGAAGAAGGGTTTAGGAGGGTGT	6	3	0
2	TTTGGTAAGAAGTGGGGAGGAGTGGGT	6	0	4
2	TTTGGTAAGAAGGGTGTAGGAGGGGGG	5	0	2
2	GGGGGTAAGAAGTGGTGAGGATGTGTT	19	2	0
2	GTGGTTAAGAATGGGGTAGGAGTTTGG	16	0	3
2	TGTTGGAAGAATGTGGGAGGAGTTGGG	18	2	0
2	GTTTTGAAGAATTTGTGAGGAGGGTGG	6	6	0
2	TTTTTTAAGAAGGTTGTAGGATTTGGT	6	0	7
2	TTTGGGAAGAAGTGTGTAGGAGGTGGG	6	11	0
2	GTGGGGAAGAAGGGTGGAGGATTTGGG	7	0	5
2	GTTTGGAAGAAGGGGGGAGGAGGGGTT	7	2	0
2	GTGTGGAAGAAGTTGTGAGGAGTGTTG	9	0	12
2	TGGTTTAAGAATTGTGTAGGAGGTTGT	12	0	7
2	TTTGGGAAGAAGGGTGTAGGAGTTGGT	8	0	4
2	GTGTTTAAGAAGTGGGGAGGAGGTGGG	18	0	13
2	TGGGGGAAGAATGGTGGAGGAGTTGTG	14	0	2
2	TTGGTGAAGAATGGGGGAGGATTGGTG	6	0	3
2	GTGTGTAAGAAGGGTGGAGGATGTGTG	14	5	0
2	TTGGTGAAGAATGGGGTAGGATTGTGT	5	6	1
2	GTGGTGAAGAAGGTGTTAGGAGTTTTG	6	8	0
2	TGTTTTAAGAAGGTTTTAGGATTTGGT	5	6	0
2	TGGTTGAAGAAGGTGGGAGGAGTGGTT	4	0	7
2	GGTGGGAAGAATGGGTGAGGAGTGTGG	5	1	12
2	GTGGGGAAGAATGTTGTAGGAGGGGGG	7	12	1
2	GGTGTTAAGAAGGTGGTAGGAGGGGGT	13	0	6
2	GTGTGGAAGAATTGGTTAGGAGTGGTG	7	0	6
2	TGTGGTAAGAAGTTGGGAGGAGTTTTG	3	0	7
2	TGGGGTAAGAATTGTTGAGGATGGGGT	17	0	10
2	TTGGGTAAGAAGGTGTTAGGATGTGGG	13	4	0
2	GTGGTTAAGAAGGGTGGAGGAGGGTTT	17	0	5
2	TGGTGGAAGAATGTTGTAGGAGGTTTG	3	0	4
2	TTGGGGAAGAATTGTTGAGGATTGTTT	14	0	5
2	GTGTGGAAGAATGGGTTAGGAGGGGTG	6	9	0
2	GTGGTGAAGAAGGGGTGAGGATTGTTG	9	15	0
2	TGGGGGAAGAATTGTTGAGGATGTTTG	3	3	1
2	GGGTGGAAGAATTGTGTAGGATGTGGT	7	1	8
2	TTTTGTAAGAATGTGGGAGGATGGTTT	6	9	0
2	TTTGGTAAGAATTTTTTAGGAGTGGTG	8	0	13
2	TTGGTGAAGAATGGGGTAGGAGTTGTG	2	5	0
2	TTGGTGAAGAAGTGTGGAGGAGTGGTG	18	9	0
2	TTGTGGAAGAAGGTGTGAGGAGGTGGG	9	4	0
2	GTGGTGAAGAAGTGTGGAGGAGGGTGG	6	0	4
2	TGGGTGAAGAAGTGGGTAGGAGGGGTT	9	7	0
2	GGGTGGAAGAATGGGGGAGGATGTGTG	22	0	17
2	TGGGGTAAGAAGGGTTGAGGATTGTGT	10	5	0
2	GTGGTGAAGAAGTTTGTAGGATGGTGG	8	4	0
2	GTTTTTAAGAATTTGGGAGGATGGGTT	4	0	2
2	TTGGTGAAGAAGTGGGGAGGATTGTGT	39	0	2
2	TTTTTTAAGAAGGTTGTAGGATGGTGT	3	8	0
2	GGGTGGAAGAAGTGGGGAGGAGGGGGG	1	2	16
2	GTGGTTAAGAATGTTGGAGGAGTTGGT	4	2	0
2	GTGTTTAAGAAGGGGGGAGGAGGGGTG	10	21	0
2	TGGTTTAAGAAGGGTGTAGGAGGTGTG	5	6	0
2	TTTTTGAAGAAGTTGTGAGGAGGGTGT	10	0	3
2	TTGGGTAAGAATGGGTTAGGAGTGGTG	9	2	0
2	GTGTGTAAGAATGGGGGAGGATGTGGG	3	0	10
2	GGGTGGAAGAAGTTGGGAGGATGTGGG	12	5	0
2	GTGTTGAAGAAGTGTGGAGGATGGTGG	4	0	8
2	TTTGTGAAGAATTGTGTAGGATTTTGT	12	4	0
2	GTTGTTAAGAATGGGGTAGGATGTTTT	12	0	3
2	TGGTTTAAGAAGGGGGTAGGATGGTTG	1	7	7
2	GTGTTGAAGAAGTGTGTAGGATGTGTT	5	0	2
2	TGTGTTAAGAAGTGGGGAGGAGTTGTG	4	5	0
2	TTTTTGAAGAATTGGGGAGGAGTGGGT	2	1	6
2	TGGGGGAAGAAGTGGTGAGGATGTGTT	15	0	11
2	TGGTTTAAGAAGTGTGTAGGAGTGGGG	7	3	0
2	TTGGGTAAGAAGTGTGGAGGAGGTTTG	4	2	0
2	GGGTTTAAGAATTTGGGAGGAGGGTGT	6	2	0
2	TTGGGTAAGAATTGTGGAGGATTTGTT	12	0	3
2	TTTGTTAAGAATTTTGGAGGAGTTGGG	3	0	2
2	GTGGGTAAGAAGGGTGTAGGAGGGTTT	14	9	0
2	TTTGGTAAGAAGGGGGGAGGAGGGTGT	5	3	0
2	TTTGGGAAGAAGTTTGGAGGATTTGTT	3	0	3
2	GGTGTTAAGAAGGGTGTAGGAGGGGGT	12	7	0
2	GTGTGTAAGAATTTTGGAGGAGTGGTG	4	6	0
2	GTGGTTAAGAATGGTTGAGGAGGTGGG	17	0	9
2	GTTGGGAAGAAGTGTGGAGGATGGTGG	17	0	7
2	GTGTGTAAGAAGTGGTGAGGATGGTGG	18	8	0
2	TTGTTTAAGAAGGGTGTAGGATTGGGT	4	0	5
2	TGTGTGAAGAATTTGGGAGGAGGGGGG	2	0	8
2	TGTGGGAAGAATGGTGGAGGAGTGGTG	12	3	0
2	TGGGGGAAGAAGTTTGTAGGATGTTGT	7	2	0
2	TGTGTTAAGAAGTTGGTAGGAGTGGGT	7	0	10
2	GGGTTTAAGAATTGGTGAGGATGTGTG	2	2	0
2	GTGTTGAAGAATGGTGGAGGAGGGGGT	11	5	1
2	TGTGGTAAGAAGTTGGGAGGATTTTGG	2	5	0
2	GTGGTGAAGAAGTGGTGAGGAGTTGTG	17	0	20
2	GGTTGGAAGAAGTGGGTAGGAGGGGTT	5	1	5
2	TGGTTGAAGAAGTTGTGAGGATGGTTT	11	18	0
2	TTGTTGAAGAATTTGTGAGGATGGGGG	5	6	0
2	TTTGTTAAGAATTGGGTAGGATTGTGG	3	0	5
2	GTGGTTAAGAAGTGTGTAGGAGGTTTG	12	0	4
2	TTGGTGAAGAAGTGTTGAGGAGTTTGT	6	10	0
2	TGTGTGAAGAATGGTGGAGGAGTTTTT	8	22	0
2	GGGGGTAAGAATGGGGTAGGAGGTTGT	41	2	0
2	GGTTTGAAGAATGTGGTAGGAGTGGGG	13	14	0
2	TGTTTGAAGAAGTTGGTAGGAGTGGGG	11	6	0
2	TGGTTTAAGAAGGGGGGAGGAGGGGGG	26	12	1
2	GTTGTTAAGAAGTGTGGAGGAGTGTGG	7	21	0
2	GGTTTTAAGAATTGTGGAGGAGGGTTT	13	0	4
2	GTGTGGAAGAATGTGGTAGGATTTTTG	2	5	0
2	GGGTTGAAGAATTGGTGAGGAGGGGGT	15	8	0
2	TTGGGTAAGAATGGGTTAGGATGTTGG	10	0	2
2	TTGGGGAAGAAGTTGGTAGGATTGTTT	9	0	4
2	TTTGTTAAGAATGTGGTAGGAGTTGTG	5	2	0
2	TTGGTTAAGAAGGGGTGAGGATGTGTT	6	1	5
2	GGTGGTAAGAATGTGTGAGGAGTGTGG	4	0	8
2	GTTGGGAAGAAGGGGTTAGGAGGTTTT	2	2	0
2	TTGGGGAAGAAGGGGTTAGGATTTTGG	9	0	5
2	TTGGTTAAGAATTGTGTAGGAGTGTGG	2	0	2
2	GGGTTGAAGAAGGGGGGAGGAGGGTGG	2	1	15
2	TGTGTGAAGAAGGGGGGAGGAGGTGTT	14	0	2
2	TGTTGGAAGAAGGTTGGAGGATGTGTG	5	0	3
2	TGGGGTAAGAATTTGTTAGGATTTGTG	3	2	1
2	GTTTGGAAGAATTGGTGAGGAGGTTGG	6	0	2
2	GGTGTGAAGAAGTGTTTAGGAGGGTTG	7	0	7
2	TTTGGGAAGAAGTGGTGAGGATGGTGG	16	0	2
2	GGTGGGAAGAAGTTGTGAGGAGTGTTT	8	0	7
2	TTGGGGAAGAATGGGGGAGGAGGGGTT	6	0	6
2	GGGTTTAAGAAGGGGTGAGGAGTTGGG	14	0	2
2	TGGGGTAAGAATTTTTGAGGAGGGGGG	15	4	0
2	TTGGTGAAGAAGTTTTGAGGATTTGGT	11	0	6
2	GTGTTGAAGAAGGGGGGAGGATGGGGT	8	4	0
2	GTGGTTAAGAATTTTGTAGGATTTTGG	6	0	5
2	TTGGGGAAGAAGGGTTGAGGAGGGTTG	7	2	0
2	GGTGTGAAGAAGTTGTGAGGATGTGTG	11	0	4
2	GGGGTTAAGAATTTGGGAGGATGGGGG	10	8	0
2	GTTTGTAAGAATTGTTTAGGATGTGTG	9	0	7
2	TGGTGTAAGAAGGGTGGAGGAGTTTGG	14	8	0
2	GTGTTTAAGAATTGGTGAGGAGGGTGG	9	3	0
2	TTGGTTAAGAAGTGGGTAGGAGTGTGG	14	0	20
2	TTGGGGAAGAAGGGGGGAGGATGTGGG	2	5	0
2	TGGTGGAAGAAGTGGGGAGGAGTGTGT	28	1	4
2	TTTGGTAAGAAGTTTGGAGGATTTGGT	22	0	12
2	GGTGGGAAGAATGGGTGAGGATTGTTG	4	5	0
2	GGTGTTAAGAATTGGTGAGGATGTTTT	2	0	2
2	GGTGTGAAGAAGTTTTGAGGAGTGTGG	11	0	9
2	GTGTGGAAGAATGGTTGAGGAGTTGTG	3	0	3
2	TGGGTGAAGAAGGGTGTAGGAGGGGTT	5	0	6
2	TTGGTGAAGAAGTTTGTAGGAGTTGGT	3	0	5
2	TTTGGGAAGAAGGTGGGAGGAGTGGGT	7	13	0
2	TGTTGGAAGAATGTGGGAGGAGGGGGG	14	4	0
2	TGGGTTAAGAAGGGGTGAGGATGTTTT	14	1	3
2	TTGGTTAAGAATGTGGTAGGATGGGTG	2	4	0
2	GTTTGTAAGAAGGGGGGAGGAGTTGGT	9	12	0
2	GGGGTTAAGAAGGTTGTAGGAGGTTTT	8	6	0
2	GTTGGGAAGAAGTTTGTAGGAGGTTGG	5	0	8
2	GTGGGGAAGAATGGGGGAGGAGTGTGT	9	0	4
2	GGGGTTAAGAAGGTGTTAGGATTTGGG	11	0	9
2	TGGGGGAAGAATTGTTTAGGAGTTTGT	3	0	2
2	TTGTTTAAGAATGGTTGAGGATTTTTG	2	0	4
2	TGGGGGAAGAAGGGGGTAGGAGTGTGG	6	0	16
2	GTGTGGAAGAAGGGTGGAGGAGTTGTG	8	8	0
2	GGTGTTAAGAATGGGGGAGGATTGGGG	12	0	4
2	GTTTGTAAGAAGTTTGTAGGATTTGGT	4	4	0
2	GTGTTGAAGAATTTGGGAGGATGGTGT	4	0	2
2	GTGTGGAAGAAGTTTTGAGGAGGTGGG	2	3	0
2	GTTGTTAAGAAGGGGGGAGGAGTTGTT	17	6	0
2	TTGGGGAAGAATGTGGGAGGATTGTTG	17	13	0
2	TGGTGGAAGAAGTGTGGAGGAGTTGTG	15	18	0
2	GTTGGGAAGAATGTGGGAGGAGTGTTT	6	0	7
2	GGGGTGAAGAAGTTTGGAGGAGGGTTT	15	0	2
2	TGTGTGAAGAATTGTGGAGGAGTTGTT	10	0	11
2	TGTGTTAAGAAGGGTGGAGGATTGGTG	8	7	0
2	GTGGTGAAGAATTTTGGAGGAGTGGGG	12	17	0
2	GGTGGGAAGAAGGGTGGAGGAGGTTGT	10	0	2
2	GGTGTGAAGAATGTGGTAGGAGGGGGG	14	2	0
2	TGTTGTAAGAATGTTGTAGGAGTTGGT	12	0	3
2	GGGGTTAAGAAGTGGTTAGGAGGGTTT	8	4	0
2	GTGGGGAAGAAGGTTGGAGGATGGTGT	5	2	0
2	TTTGGTAAGAAGTTGTTAGGATTGGGG	5	2	0
2	TGGGGGAAGAATTTGTGAGGAGTTGGG	10	2	0
2	TTTGTTAAGAATGGGGTAGGAGGGGGT	4	0	6
2	GTTTGTAAGAATTGGGTAGGAGTGGGT	3	7	0
2	GGGTGTAAGAAGTGGTTAGGAGGTTGT	15	3	0
2	GGTGTGAAGAAGTTGGGAGGAGGGGGG	18	0	9
2	TTTGGTAAGAATTTGTGAGGATGTGTG	6	0	4
2	TTGTGTAAGAAGGGGGTAGGATTGGTT	6	2	0
2	GTTTTTAAGAAGTGGTTAGGAGTTTGT	7	0	3
2	TTGGTTAAGAAGTTGGGAGGATTGGTT	7	0	4
2	GTTGTGAAGAAGGGGGTAGGAGGTTTG	8	5	0
2	GTTGTTAAGAAGTGGGTAGGATTGTTG	14	0	5
2	GTGTTTAAGAAGTGGGTAGGAGTGTGG	19	0	6
2	GTGTGGAAGAATGGTTGAGGAGGGTGG	6	8	0
2	GTTTTGAAGAAGTGTTGAGGAGGGTTT	10	0	5
2	TTGGTGAAGAATGTGGTAGGATGTGTT	16	1	13
2	GTGGTTAAGAATTGTGTAGGATTTTGT	8	12	0
2	TTGGGGAAGAAGGTGTGAGGAGGGGGT	14	0	7
2	TGTTTGAAGAAGGTGGTAGGATTTGGT	7	2	0
2	GTTGTTAAGAAGGGTGGAGGATGGGTT	5	3	0
2	GGGGGTAAGAATGTTGTAGGATTGGTG	3	3	0
2	TTTGTGAAGAATGGGTTAGGATGGTTT	3	0	9
2	GTGGGGAAGAATGGTGGAGGATGTTTT	6	0	2
2	GTGGGTAAGAAGGGTGGAGGAGGGTTT	13	0	3
2	GGGGTGAAGAATGGTGGAGGATTTGGT	12	14	0
2	TTTGTGAAGAAGGGGTGAGGATGTTTG	2	0	3
2	TTGGGTAAGAAGTGTGGAGGAGGGGTT	8	0	15
2	GGTGGTAAGAAGGGTGTAGGAGTGGGG	11	0	17
2	GGTGGTAAGAAGTTGGGAGGAGTTGTT	5	6	0
2	TTTGGTAAGAATTGGGGAGGAGGGTGT	13	0	2
2	TGTTGTAAGAAGGTGTTAGGAGGTGGG	3	4	0
2	TTGTGGAAGAATTTGGGAGGAGGGGGG	4	0	5
2	GGTGGTAAGAAGTGTGTAGGATTGGTT	15	9	0
2	TGTTGTAAGAAGGTTTGAGGAGTTGTT	11	0	3
2	GGGGTGAAGAATTGTGGAGGAGGGGTG	11	0	7
2	TTTTTTAAGAAGTGGTGAGGATTTGTG	6	2	0
2	TGGGTGAAGAAGGTGGTAGGATTTGGG	14	4	0
2	GTTTGGAAGAATTTGTTAGGAGTTGTG	10	0	5
2	GGGTTTAAGAAGGGGGGAGGATTTGTG	13	0	8
2	GGGGGTAAGAATGTGGGAGGAGTGTTG	1	5	16
2	TGGTGTAAGAAGGGGGTAGGAGGGGTT	2	2	0
2	TGGGTGAAGAAGGGGGGAGGATGGGGT	7	8	0
2	GTGTGTAAGAAGTGGGGAGGAGGGGTT	13	0	2
2	GTTTTGAAGAATGTGGGAGGAGGGTTG	20	0	26
2	TTTTTTAAGAATTGGGTAGGAGGGGGG	10	0	2
2	TGGGTTAAGAAGTTGTTAGGATGTGGT	12	2	0
2	GGGTTGAAGAAGTTGGTAGGAGGTGTT	8	2	0
2	TTGTTTAAGAAGGTTGGAGGATGGGTG	7	6	0
2	TGTGTGAAGAAGTTTTGAGGAGTGGGT	6	0	2
2	TGGGGTAAGAATGGTGGAGGAGGTGGT	7	0	15
2	GGGGGTAAGAAGGGGGTAGGAGGGGGG	9	1	11
2	GGGGGGAAGAATGTTGGAGGATGGGGG	5	14	0
2	GTTTTGAAGAAGGGGGGAGGAGGGGTG	9	5	0
2	GTGGTGAAGAAGTGGGGAGGATGGGTG	19	0	3
2	TGTGTTAAGAATTGTGGAGGAGTTTTT	8	0	2
2	GTGGTGAAGAATTTGTGAGGAGGTTGG	7	0	3
2	GGTGTGAAGAAGGGTGGAGGATTTGGT	12	0	4
2	GTTTGGAAGAATTTTGTAGGAGGTTGG	10	9	0
2	TTGGTGAAGAATTGGGTAGGATGTGGG	5	0	5
2	TGGGGGAAGAATTTTTTAGGAGGTTGG	3	0	5
2	GTGGTTAAGAATTTTTGAGGAGTGGTG	10	4	0
2	TTTTGTAAGAAGGTGGTAGGAGTGTTG	13	0	2
2	TGGGGTAAGAAGGGTGTAGGATTTTTG	9	3	0
2	TTGGGTAAGAAGGTGGGAGGATGGGGG	7	9	0
2	GGTTTGAAGAATGGGGGAGGATTGGGG	5	0	2
2	TTTGGTAAGAAGGTTGGAGGAGGGTGT	21	0	5
2	GTTGGTAAGAAGGTGTGAGGAGGGGTG	5	4	0
2	TTTGGGAAGAATGGTGTAGGATTTGTT	13	0	4
2	TGGTTGAAGAAGGGGGTAGGATGTTTG	6	11	0
2	GGGTTGAAGAAGTTGGGAGGATGTGGG	16	12	0
2	TTTTGTAAGAAGTGGTGAGGAGTGGTG	9	0	8
2	GGGGTGAAGAATTGGGTAGGATGGTTT	10	2	0
2	GTTGGGAAGAATGGGGTAGGATGGGGG	10	9	0
2	TGTGGGAAGAAGTTTTGAGGATTTGTG	2	5	0
2	GGGGGGAAGAAGGTTGGAGGATGTGTT	8	0	11
2	TGGGTTAAGAATGTGGGAGGAGGGTTG	18	0	3
2	GTGGTTAAGAATGGGGTAGGAGGGTTT	11	2	0
2	GTGTTTAAGAAGTGGGTAGGATTGGTT	14	0	5
2	TTTTGTAAGAATGTGTGAGGATGGGGT	8	0	2
2	TGGTTGAAGAAGGGGGTAGGATTTGTG	3	0	6
2	TGTGGTAAGAATGTGGGAGGAGTGTGG	4	0	2
2	GGGGTGAAGAATGGTTTAGGATGTTTT	3	0	5
2	TGGGTTAAGAATTGGTGAGGATTGTGG	8	5	0
2	GGGTTTAAGAATGTGGGAGGATGGTTG	3	8	0
2	GGGGGGAAGAATTTGGTAGGAGGGGTG	8	17	0
2	TGTGGTAAGAAGTGGGTAGGATTTTGT	17	5	0
2	GTGGTGAAGAATGGTGTAGGAGTGGTT	21	2	0
2	TTGGTGAAGAAGGTTGGAGGAGGTGGT	9	1	11
2	GTTTGGAAGAAGTGTGTAGGAGTTGGG	2	0	2
2	GTGTTTAAGAAGTTGGGAGGATTGTGT	9	6	0
2	TTGTGGAAGAAGGGGTTAGGAGGGGTT	4	4	0
2	GTTTTGAAGAATGTTTTAGGATTTTGG	4	0	2
2	GGTGGGAAGAATGTGGGAGGATTGGTT	16	6	0
2	GGGTTTAAGAAGTGTGGAGGAGGGTTT	15	2	0
2	GGTGGTAAGAAGTTTGGAGGATTTGGT	4	8	0
2	GGGGGGAAGAAGTGGGGAGGAGGTTTG	2	19	0
2	GTTGTGAAGAATGGGTGAGGAGGTTGG	16	5	0
2	TTGGTGAAGAAGGGGTGAGGAGTGGGT	16	0	7
2	GGGGTGAAGAAGTTGGGAGGAGTTGTT	6	0	6
2	GTGGTTAAGAAGGTGGGAGGATTTTGT	7	0	9
2	GGGTTGAAGAAGTTTGGAGGAGGGTTG	9	0	7
2	GGGGGTAAGAAGGGTTTAGGATTTGGG	14	2	0
2	TTTTGGAAGAATTTTTGAGGAGGGTGG	7	3	0
2	TGGGGGAAGAAGTTTGGAGGATGTTGG	6	4	1
2	GGGGGGAAGAAGGTTTGAGGAGGTGGG	8	0	6
2	TGGGGGAAGAATTTGTTAGGAGTGGGG	13	5	0
2	TTGGTGAAGAATTGGGTAGGAGTGGTG	11	4	0
2	GTTGTGAAGAAGTGGGGAGGATTGGTT	8	0	12
2	TGGGTGAAGAATGGGGTAGGAGTGGGG	25	9	0
2	GTGGGGAAGAATTGTTTAGGAGGTGGG	4	16	0
2	GTTTGGAAGAATTGGGTAGGATTTTGG	8	0	3
2	TTGTTGAAGAATTTGTTAGGATGGGTT	2	9	0
2	TGTGGTAAGAATGTGTGAGGATGGTGT	11	6	0
2	TGTTGTAAGAAGGTGGGAGGAGTTTTG	13	1	8
2	TTTTTGAAGAAGGGTGTAGGATGTGGG	6	1	8
2	GTGGTTAAGAAGTGTTTAGGAGTTTTG	12	5	0
2	TGGTTTAAGAAGTTGGGAGGATTGGTG	19	2	0
2	TGGGTGAAGAAGTTTTGAGGAGGTGGT	16	0	12
2	TTGGTTAAGAATTTGGGAGGAGGGTGG	5	0	8
2	TTTTGTAAGAAGGTTGGAGGATTGGGG	6	6	0
2	TTGGTTAAGAATGTTGTAGGATTGGGG	10	0	13
2	TGTTTTAAGAATTTTTGAGGATTGTGG	6	7	0
2	GGGTGGAAGAAGTGGTGAGGATTGGGT	13	4	0
2	GTTTGGAAGAATGGTTGAGGATGTTTT	4	0	8
2	TTTGTTAAGAATTGGGTAGGATTTGTT	3	0	4
2	TTTTGGAAGAAGTTGTGAGGAGTTGGG	8	0	16
2	GTGGGGAAGAAGGGGGTAGGATGGTGT	26	0	6
2	TTGTTGAAGAATTTGTTAGGAGTTTTG	3	0	6
2	GGTTGTAAGAAGGTTGGAGGAGGGGTT	9	0	9
2	TGTGTGAAGAATTGGGTAGGATTGGTG	2	2	0
2	GTTGTGAAGAAGGGGGGAGGAGGTGTT	21	5	0
2	GGTTGTAAGAAGGGTGTAGGAGGGGGT	13	1	2
2	TTGGGGAAGAAGTTTTGAGGATGGGGT	6	0	13
2	TGGTGTAAGAATTGTGTAGGATTGTGT	3	6	0
2	GTGGTGAAGAAGGTGGGAGGAGGTTGT	12	1	9
2	GGGGGTAAGAATTGGGGAGGAGGTTTG	7	12	0
2	GGGGTTAAGAAGGGTGGAGGATGTGTG	7	5	0
2	GTGGGTAAGAAGGGGGGAGGAGGGGGG	34	30	0
2	TGGTGGAAGAAGTGGGTAGGAGTGTGT	15	0	3
2	TGGGGGAAGAATGGTGTAGGAGGGTGG	12	5	0
2	GGGTGTAAGAATGGGGTAGGAGTGTGG	16	0	9
2	TTGTGGAAGAAGTGTGTAGGAGGGGGG	13	1	22
2	TTGTGGAAGAATGGTTGAGGAGTTGGG	16	0	3
2	TGGGTGAAGAAGGTGTTAGGATTGGTG	10	9	0
2	TGGGTTAAGAAGGGGGGAGGAGTGTGG	2	9	0
2	TTTTGTAAGAATGTGTGAGGATGGGGG	3	0	2
2	TGTGGGAAGAATGTTGTAGGATGGGTG	25	4	1
2	GGGGGGAAGAATGGGGTAGGAGTGTTG	4	0	13
2	GTTTGTAAGAAGGGTGGAGGAGGGTGG	16	4	0
2	TGTGGTAAGAAGGTTTGAGGAGTGGGT	6	1	7
2	TTGTTGAAGAAGTGGGGAGGATGGGGT	8	0	5
2	TTGGGTAAGAAGGTGGTAGGATGGGGT	18	0	6
2	GTGTTTAAGAATGGTTGAGGAGTTTTT	14	0	5
2	TGGTGTAAGAATGTTGGAGGATTTGTG	8	0	6
2	TGGGGGAAGAATTGGTTAGGATTGGGG	7	11	0
2	TTTGGTAAGAATGGGTGAGGAGTGGTG	6	10	0
2	TTGGGGAAGAAGGTGTTAGGAGGGTGG	20	0	3
2	GGGGTGAAGAATGGGGGAGGAGGGGTT	1	2	2
2	GTTGGTAAGAATTGGGGAGGATGTTGG	17	0	11
2	GTTTGGAAGAATTTGGTAGGATTGGGT	4	0	2
2	GGGGGGAAGAATGTGGTAGGAGGTGTG	7	0	4
2	TGGTGGAAGAATGGTGGAGGATTGGGG	18	0	6
2	TTGGTTAAGAATTGTGTAGGAGGTTGT	6	0	2
2	GGTTTTAAGAAGTGGGGAGGATTTGTG	2	10	0
2	TGGGGTAAGAAGGTTGTAGGATTGTTG	23	0	4
2	TTGTGTAAGAAGGTTGTAGGATTTGGG	4	0	2
2	TTGTTTAAGAAGGTTTGAGGATGTGGG	9	1	2
2	GGTTGGAAGAATTTGGGAGGAGTGTGG	11	0	4
2	GTTTGTAAGAATTTGGGAGGAGGGGTT	9	0	4
2	TGTGGGAAGAATGTGTGAGGAGGGTGG	6	10	0
2	GGGGTGAAGAATGTGGTAGGAGTGTGG	3	4	0
2	GGGTGGAAGAATTGTTTAGGAGGTTGG	6	6	0
2	GTGGGTAAGAAGGGTTGAGGATTGGTG	15	1	7
2	TGTGTGAAGAAGTGGGGAGGAGTGGGG	3	17	0
2	GGGTGTAAGAAGGTGTGAGGATTGTGG	5	4	0
2	TTTGTTAAGAATTGGTTAGGAGGGGTG	8	0	4
2	TTGTGGAAGAAGGTGGGAGGATTGGTT	10	0	4
2	TGTGGTAAGAAGGGTGTAGGATTTGGT	11	6	0
2	TTGTGTAAGAATTGGGGAGGAGTGTTG	2	3	0
2	TGTTTGAAGAAGTGGTTAGGAGTGGGT	4	5	0
2	TGGTGTAAGAAGTGGGGAGGAGGGTGG	28	4	0
2	TGGGGGAAGAAGGTTGGAGGAGGGTTG	20	12	0
2	TGGTGTAAGAAGTGGTGAGGAGTGGGG	27	7	0
2	GGTGGTAAGAATTGGGGAGGAGGGGGG	15	7	0
2	GGGTTTAAGAAGGTTGGAGGAGTGTGG	13	0	11
2	TGTGTTAAGAAGGTGGTAGGATGGGTG	4	0	4
2	GTGGGTAAGAAGGGTTTAGGATGTGTT	10	4	0
2	GTGGGGAAGAAGGTTGTAGGAGGGTTG	16	7	0
2	TTGGTTAAGAAGGTGGTAGGAGGGGGT	2	14	0
2	TTGGGTAAGAAGGGTTGAGGAGTTTGT	16	0	8
2	GGGTTGAAGAAGTGTGGAGGAGGGGGG	20	24	0
2	GGGGTTAAGAAGGGTTTAGGATTTGTG	13	2	0
2	GTTTTTAAGAAGGTGGGAGGAGGGTTG	10	0	2
2	TGGGTTAAGAATTGGTTAGGAGGTGTT	6	4	0
2	TGGGTTAAGAATGGGTGAGGAGGTGTT	10	6	0
2	TGTGGTAAGAATGTGGTAGGATGTGTG	2	0	16
2	TTGTTTAAGAAGGGGGTAGGATTTTGT	15	2	0
2	GGGTTTAAGAAGTTGGTAGGAGGGGGT	4	0	18
2	TTGGGTAAGAAGTGTGGAGGATTGGTG	19	11	0
2	GTGTTTAAGAATTTGTGAGGATTTGTG	7	2	0
2	GGGGTTAAGAAGTTGTGAGGATGTTGT	18	0	8
2	GTGGTTAAGAAGGGGGGAGGAGGGTTG	2	4	0
2	TTTGGTAAGAAGGTGTTAGGATTTTTT	2	3	0
2	GTTTGGAAGAAGGGGGTAGGAGGTGGG	5	0	3
2	GTTTTTAAGAAGTGGTTAGGAGTGGGG	7	6	1
2	TTGTGTAAGAAGGTTTTAGGAGTGTGG	5	11	0
2	TGTTGTAAGAATTTTGTAGGAGTGGGT	5	0	2
2	TGGGTTAAGAAGTTGGGAGGAGGGTTG	2	0	2
2	GTTTGTAAGAAGTGGTGAGGAGGTTTG	6	5	0
2	TTGGGTAAGAATTGGTTAGGAGGGGTG	10	6	0
2	TGGGGTAAGAAGGTGTGAGGAGGTTGG	6	21	0
2	TGTGTGAAGAATTTGTGAGGAGTTGTG	5	3	0
2	GGGTTTAAGAAGTTTGGAGGAGTGTGG	3	0	8
2	GTTGTGAAGAATGGGTGAGGAGTGGGG	9	0	2
2	GGTTTGAAGAATGGTGGAGGAGTGTGT	3	1	9
2	TTTGGGAAGAAGGGGTTAGGAGTTGTT	8	1	14
2	GTGGGGAAGAAGTGGTGAGGATTGGTG	9	4	0
2	TTGGTGAAGAATTGGTGAGGATGGGGG	25	7	0
2	TTTGTGAAGAAGGGGGTAGGAGGTGTG	4	0	15
2	TGTTGTAAGAATGTGTGAGGAGGTGGG	3	2	0
2	TTTGGTAAGAATGGTGTAGGAGTGGGT	7	11	0
2	GTGTGGAAGAAGGTGTTAGGATTGTGG	5	0	2
2	GTGGGGAAGAATGTGTGAGGAGGTTGG	15	2	0
2	TTTTGGAAGAATGGGGGAGGATGGGTG	10	0	8
2	GTGTGTAAGAAGTGGGGAGGAGGGGTG	7	0	7
2	TGGTGTAAGAAGTTGGGAGGAGGTTGG	8	0	30
2	GTGGGGAAGAAGTGGGTAGGAGGGGGG	4	0	2
2	GTGGTTAAGAAGGTTGGAGGATTGGTT	16	0	16
2	GTGGTTAAGAATGGTGTAGGATGTTTT	12	6	1
2	GTGGTGAAGAAGTGTTGAGGATTGGGT	8	0	4
2	TTGGTTAAGAATGTTGGAGGAGGTGGG	9	6	0
2	GTTGGGAAGAAGGTGGTAGGATTGGGG	11	1	14
2	GGGGGGAAGAATGTTTTAGGAGTGGTT	9	0	5
2	GGTTTGAAGAATTTTGGAGGAGGGGGG	7	6	0
2	TTGGGGAAGAATTGTTGAGGAGGTTGG	3	4	1
2	TTGTGGAAGAAGTGGTTAGGATTTGGG	8	6	0
2	GTGGTTAAGAAGTTGTGAGGAGTGTGT	6	3	0
2	TGTTGTAAGAAGGGTGGAGGAGGGTGT	14	0	9
2	TGTTGGAAGAATTGTTTAGGATTGTGG	5	2	0
2	TGGGGGAAGAAGTGGGTAGGAGGGTTG	13	0	2
2	TTGTTTAAGAATTTGGGAGGATGTTGT	14	0	7
2	GGTTGTAAGAAGTGTGGAGGATGGGTT	27	15	0
2	TGGGGGAAGAAGTTGGGAGGAGTGGTT	2	4	0
2	TGTGGGAAGAAGGGGGGAGGATTGGGG	7	13	0
2	GTTGTGAAGAATTGGTTAGGATTGGTT	4	9	0
2	TGTTTTAAGAATGTTGGAGGATGTTTT	13	0	9
2	GTGGTTAAGAAGTGTTGAGGATTTGGG	13	4	0
2	GGTGTTAAGAATGTGTGAGGAGGTGGG	7	0	5
2	TTGGTTAAGAAGGTGGGAGGAGGTGTT	4	0	4
2	TGGGGTAAGAATTGGTTAGGATGGGGG	9	12	0
2	GGGGGGAAGAATTGGGGAGGAGGGGGT	6	1	12
2	GGTGTTAAGAAGTGTTGAGGAGTTTTG	4	0	7
2	GTGGGTAAGAATGGGGGAGGATGGTTT	15	1	2
2	TGTTGGAAGAAGGGTTTAGGAGGGGTT	6	2	0
2	TTTGTGAAGAAGGTTGTAGGATTGGTG	7	0	5
2	GGGGGTAAGAAGTTGTGAGGAGTGGGG	8	15	0
2	GGTGGTAAGAAGGGGGTAGGAGTGTTG	12	0	2
2	GTTTTGAAGAAGGGTTTAGGAGTTTGT	15	3	0
2	GGTGTGAAGAAGGGGTTAGGATGGGGT	23	7	0
2	TTTTGGAAGAAGGTTTTAGGAGGTTTG	8	16	0
2	TTGGTGAAGAAGGTGGTAGGATGTTTG	8	0	2
2	GTTTTGAAGAAGTTTGGAGGAGGTGGT	15	0	9
2	GTTGGGAAGAAGGTGTGAGGAGGTTGG	3	5	0
2	TTGTGTAAGAATGGGGGAGGAGGGGTG	6	0	2
2	GGGTGTAAGAAGGGGTTAGGAGTGTTT	4	0	13
2	TGTTTTAAGAAGGTTGGAGGATGTGGG	12	0	4
2	GTTTTGAAGAAGTTGGGAGGATTGTGT	4	0	8
2	TTGTGTAAGAATGGTGGAGGATGGTGT	4	0	18
2	TGGGTTAAGAAGTTGTGAGGAGTTGGG	9	0	4
2	TTGGTTAAGAAGGGGTTAGGATGTTGG	10	5	0
2	GTGGGTAAGAATGTGGGAGGAGGTGGT	13	12	0
2	GTTGTTAAGAAGTGGTGAGGAGTGTGG	11	4	0
2	TGGGTTAAGAATTGTTTAGGAGTTTGG	9	8	0
2	TTGGTGAAGAAGTTTGTAGGAGTTTGG	12	9	0
2	GGGGTGAAGAAGTGTTTAGGATTTGGT	5	4	0
2	GGGTTGAAGAATTGGGGAGGAGGTGGG	10	8	0
2	GTTGGGAAGAATTGGGTAGGAGGTGGG	9	3	0
2	TTTGTTAAGAATTGGGGAGGATTGGGG	6	0	3
2	GGGGGGAAGAAGGTGTGAGGAGGTTTG	9	4	0
2	GTGGGTAAGAAGGGTGTAGGATTTTGT	9	27	0
2	GGGGGTAAGAAGGGGTTAGGAGGGGGT	22	4	1
2	TGGTGTAAGAAGTTTGGAGGATTTGTT	2	4	0
2	TGTGGGAAGAAGGGGGTAGGATTGGGG	1	10	3
2	TTTGTTAAGAAGGGGTGAGGATGGGGG	5	0	2
2	GGTTTTAAGAAGGGGGTAGGAGGGGTT	12	0	4
2	GGGGGTAAGAAGGGGGGAGGAGTTGTG	2	0	10
2	GTGTGTAAGAAGTTTGTAGGATTGTGG	5	7	0
2	TGGGGGAAGAATTTTGGAGGAGGGGGG	7	0	10
2	GTGTGTAAGAATGTGTTAGGAGGTGGT	10	12	0
2	TGGTTTAAGAAGTTTGTAGGAGGTTGG	7	5	0
2	TTTGGTAAGAAGTGGGTAGGATGGGGT	13	12	0
2	GGGTGGAAGAAGGTTGGAGGAGTGTTG	5	11	0
2	GTGGTTAAGAATGGGTGAGGAGGGGGG	2	11	0
2	TGGTGTAAGAATTTTGTAGGATTGGTT	12	4	0
2	TTGTTGAAGAAGTGGGGAGGATGTTTT	4	0	2
2	TGGTTTAAGAATGGTGGAGGAGGGTTT	5	2	0
2	TTGTGTAAGAAGGGGGTAGGATGGGGG	4	1	2
2	TTGTGGAAGAAGTTGGTAGGAGTGGGG	8	3	0
2	GGGTTGAAGAAGGTGGGAGGAGTGTGT	12	0	7
2	GTTGTGAAGAATTGGGGAGGAGTGGTG	20	0	20
2	TGGTGTAAGAATGTGGGAGGAGTGTTT	3	2	0
2	TTGTTGAAGAATGTGGGAGGATGGGTG	17	2	0
2	GTTTGTAAGAAGGGTGTAGGAGGTTGG	12	14	0
2	GTTGGGAAGAAGTTTGTAGGAGGTGTT	13	0	4
2	TGGGTGAAGAAGTGTGGAGGAGTTGGG	8	0	5
2	TTGTGTAAGAATTGTTGAGGATTTGTG	9	6	0
2	GTGTGTAAGAAGTGGGGAGGAGGGGGG	6	1	5
2	TGGGGTAAGAAGTGGGTAGGAGGGTGG	11	4	0
2	TTGTGTAAGAAGTGGTGAGGATTGTGG	10	5	0
2	TTGGGGAAGAAGGGGGGAGGATGGTTG	7	5	0
2	TTTTTGAAGAAGTTTGTAGGATTGGTG	5	2	0
2	TGTGGGAAGAAGTGGGGAGGAGGGTGG	6	0	7
2	TTTGGGAAGAATTGTTGAGGATGTGGG	10	8	0
2	GTGTGTAAGAAGGGTTTAGGAGGTGGG	7	0	4
2	TTGTGTAAGAAGGGTTTAGGAGGGGTT	11	3	0
2	GTTGGTAAGAATGGTGTAGGAGTGGTT	4	3	0
2	GTGGGTAAGAAGTGGTGAGGAGGTTTT	4	18	0
2	GTTGTGAAGAAGTTGTGAGGATGGGTG	10	2	0
2	GTTTGGAAGAAGTGGTGAGGAGTGTGG	25	3	0
2	TTTGTGAAGAATTTGTGAGGAGTTTTG	9	4	0
2	TTGTGGAAGAAGGTGTGAGGAGGGGGG	2	0	5
2	GTGGGGAAGAAGTGGGTAGGAGTGGTG	4	25	0
2	TTTTGGAAGAAGGTGGGAGGAGTGGGG	14	0	4
2	TGTGTGAAGAAGGTGTTAGGATTGGTT	5	13	0
2	TGTGGTAAGAATGGGTTAGGATGTGGT	7	2	0
2	TTTGTGAAGAAGTGGTTAGGATGGTGG	6	2	0
2	TTTGTGAAGAATGTGTGAGGAGTTGTG	7	4	0
2	TGGGGGAAGAATGTGTGAGGATGTTGG	7	17	0
2	GGGGTGAAGAATTTGGGAGGAGTGGGG	10	8	0
2	GGTGGTAAGAATGTGTTAGGAGGTTTT	7	7	0
2	GTTGTTAAGAATTTGGGAGGAGTGTGG	5	4	1
2	TTGGGGAAGAAGGTGTTAGGAGGTTTG	23	0	17
2	TGGGGGAAGAAGGTGGGAGGATTTTTT	7	2	0
2	GTGTGTAAGAAGGTGGGAGGATTTGGG	20	4	0
2	TTTTGGAAGAAGTGGTGAGGAGTTGTT	8	2	0
2	TTGGGTAAGAATGTTGGAGGAGGGTTT	8	0	2
2	GTTTTGAAGAAGGGGGGAGGAGTGGTT	2	0	2
2	TGGGGTAAGAAGGTGGGAGGATGTGTT	8	6	0
2	TGGGTGAAGAAGGGGGGAGGATGGGTG	4	30	0
2	GGGGGGAAGAATTGGGGAGGAGGGGTG	15	11	0
2	TGTTTTAAGAAGGTTGTAGGAGTGTTG	6	3	0
2	GTGGTGAAGAATGTGGTAGGAGTGGGG	11	2	0
2	TTTGTGAAGAAGGGTTGAGGAGTTTTG	13	0	12
2	TGGGGTAAGAAGTGGGGAGGAGTGGGT	7	0	3
2	GGGTGGAAGAAGGGGTGAGGAGTGGGG	7	4	0
2	TGTGTGAAGAAGGGTTGAGGAGGTGTT	13	18	0
2	GGGGGGAAGAATGGGTGAGGAGGTTGT	3	3	0
2	GGTTTGAAGAAGGTGGGAGGATGTTTT	13	0	5
2	GTTGTGAAGAATGTTTTAGGATTGGGT	6	0	10
2	GGTGGTAAGAATGTTGGAGGATGGTTG	3	9	0
2	TTGTGGAAGAATGGTGGAGGAGTGTGT	10	1	2
2	TGGGTGAAGAAGGTTTGAGGAGGTGTG	3	11	0
2	GTGTGGAAGAATTGGGGAGGAGTGGGG	7	15	0
2	GGGGGTAAGAAGTTGGGAGGATTGGGG	3	0	2
2	TGTGGTAAGAATTGGGTAGGAGTTTGT	7	2	0
2	GTTTGTAAGAATGTTTGAGGATGTGGG	12	4	0
2	GTTGGTAAGAAGGGTTGAGGATGGGGG	3	3	0
2	GTTGTGAAGAAGGTGGGAGGAGTGGGG	15	10	0
2	GGGGGGAAGAAGTGGGTAGGAGTGTTG	2	4	0
2	TTGGTTAAGAAGTGGTTAGGAGTTGGG	8	0	12
2	GGTGTGAAGAAGGGTGGAGGATGTGTG	7	29	0
2	GGGGTTAAGAATTTGGGAGGAGTGGTG	10	4	0
2	GGGGGGAAGAATTTTGGAGGATGTGTG	4	2	0
2	GGTTGTAAGAAGTGGTGAGGATGTGGG	4	0	5
2	TTGGTTAAGAATTGTGGAGGAGGGGTT	17	0	14
2	GGTTTGAAGAATGGGGGAGGATTGTGT	10	0	8
2	GTTGTGAAGAAGTTGTGAGGAGTGTGG	8	4	0
2	GTTTGTAAGAATTGGTGAGGAGTTTTG	12	0	3
2	TGGTGTAAGAAGTTGGTAGGAGTTTTT	5	0	3
2	TGTGTTAAGAATGTGGGAGGAGGTGGG	9	0	5
2	TGTTGGAAGAATTTTGGAGGAGGTGTG	7	5	0
2	TTTGTTAAGAAGGGTGGAGGATGTGTT	9	6	0
2	GTGGGTAAGAATTGGTGAGGATTGTTT	10	3	0
2	GTGTGGAAGAAGGGTGGAGGATTTGTT	2	0	2
2	GGTGTGAAGAAGTGTGGAGGAGTGGTG	15	0	2
2	GTGGTGAAGAATTGGTGAGGAGTGGTT	5	15	0
2	GTGTGTAAGAAGGTTGTAGGATGTGTT	6	0	6
2	GGGGTTAAGAATGGGGGAGGAGTTGTG	6	10	0
2	GGGTTGAAGAATTGGTTAGGAGGTGGT	11	14	0
2	TTGTGTAAGAATGTGGTAGGATGTTGG	14	13	0
2	TTGGGTAAGAATGGTGTAGGATGGTGT	15	0	10
2	GGTGGGAAGAATGGTGTAGGAGGGGGG	10	3	0
2	GTTTGGAAGAAGGGTTGAGGAGTTTGG	7	13	0
2	TGTTTGAAGAATGGTGTAGGATGGTGG	19	0	4
2	GGTGGTAAGAATGTGTGAGGAGGTGGG	10	9	1
2	GGGTTTAAGAAGGGGTGAGGAGTTGTT	7	0	7
2	GGTTTTAAGAAGGGTGGAGGAGTGTGT	9	0	3
2	GTGTTGAAGAATTGTTTAGGAGGGGTT	11	0	4
2	TTTTTTAAGAAGGGGGTAGGATTGTGT	6	2	0
2	GGTGTTAAGAAGGGGGGAGGATGTGTG	13	6	0
2	TTGGGTAAGAAGGTGTTAGGAGTTGTT	6	1	2
2	GTTGGGAAGAATGTGGTAGGAGGTTTG	2	9	0
2	TTGGTTAAGAAGTGTTGAGGAGTTTTG	7	9	0
2	TTGGTTAAGAATGGTGGAGGAGTTGGT	16	2	0
2	TTGTGTAAGAATTTGGTAGGAGGTGTG	6	1	8
2	GGGTTGAAGAATGTGGGAGGATTTGTG	2	0	5
2	GGTTTTAAGAATGGTGGAGGATGGGGT	5	0	11
2	TTTGGTAAGAATTTGGTAGGATTTTTT	2	2	0
2	TGTGGTAAGAAGTGTGGAGGAGTGTTG	13	5	0
2	TTGGGGAAGAAGTGGTTAGGATTTGGG	7	0	10
2	TTGGGTAAGAATTGGGTAGGATTGGGT	17	0	18
2	GGGTTGAAGAAGGGGTGAGGAGGGGTT	20	0	11
2	GGGGTTAAGAAGGTGGTAGGATGTTTG	10	20	0
2	TTTGTGAAGAAGGGGGTAGGATTGGGT	11	0	8
2	GGGTTGAAGAAGTGTGGAGGATGGGGG	29	3	0
2	TTGGTGAAGAATTTGGTAGGAGGGTGG	5	2	0
2	TTTGGGAAGAAGTGGGTAGGAGTGTGT	7	0	5
2	GTGGTGAAGAATGGGGGAGGATTTGGT	8	0	2
2	TTGGGGAAGAAGGTGGGAGGAGGGTGT	6	0	3
2	GGGTTGAAGAATGGGTGAGGAGGGGGG	6	2	0
2	GTTTGTAAGAAGTTTGGAGGATGTGTG	2	3	0
2	TTGTGGAAGAAGTGGTGAGGAGGGTTG	3	0	7
2	TTGTTTAAGAAGGGTGTAGGATTTGGG	5	0	10
2	TGGGGTAAGAAGTTGGGAGGAGGTTGG	4	0	5
2	TGGGGTAAGAAGGGGTTAGGAGGTTTT	20	6	0
2	TGGTGTAAGAATTGGGTAGGAGTTGTT	4	2	0
2	GTTGTGAAGAAGTGTGGAGGATTTTTG	9	12	0
2	GTTGGTAAGAAGTTTGTAGGATGTGGG	3	3	0
2	TTGTGGAAGAAGTGTTGAGGAGTTTGT	4	0	3
2	GTTTTTAAGAAGGTGTGAGGAGGGGGT	6	15	0
2	GGTGTGAAGAATTGGGTAGGATGGTGT	24	0	4
2	GTGTGTAAGAAGGTTGTAGGATTGGTG	13	0	5
2	TGGGGTAAGAATGGGGTAGGATTGTGT	5	0	20
2	GGGGTGAAGAAGTGTGGAGGATGGTTT	9	5	0
2	TTGGTTAAGAATGTGGTAGGATTTGTG	5	3	0
2	TTTGTGAAGAATGGTTTAGGATGGTGT	12	6	1
2	GGTGGGAAGAAGGGGGTAGGAGTTGGG	2	1	13
2	GGTGTTAAGAAGTGGGGAGGATTGTTT	5	0	2
2	TGGGGGAAGAAGGTTTTAGGAGGGTGT	6	0	12
2	TTGTTGAAGAAGGGTGTAGGAGGTGTT	15	12	0
2	GGTTTGAAGAATGTGGTAGGAGTTTTG	13	3	0
2	TGGGGGAAGAATGTGTGAGGATGGGTG	26	0	7
2	GGTTGTAAGAAGGGGTGAGGATTTTTG	5	7	0
2	TTTGTGAAGAAGGGGTGAGGAGTGGGG	12	13	0
2	TTGGTTAAGAAGTTGTGAGGATGTTTG	5	0	12
2	TTGTTTAAGAAGGGGGTAGGATTTTTG	6	0	3
2	GTTGTGAAGAAGGTGGTAGGATGGTGG	14	0	25
2	GTGTGGAAGAATGTGGGAGGATGGGGT	10	0	6
2	GGTTGGAAGAATGGTTGAGGATTGGGG	3	0	2
2	GTTGTGAAGAAGGGGTGAGGAGTTTGT	16	0	2
2	TTTGGGAAGAATTTTTTAGGATGTTGT	4	0	2
2	TTGGGTAAGAAGGTTGTAGGAGTTGGG	4	7	0
2	TGGTTGAAGAAGGGTGTAGGATTTTGG	9	7	0
2	GTTTGGAAGAAGTTGGTAGGATGTGGG	2	3	0
2	TGTGGTAAGAAGGGGGTAGGAGTGGGG	7	0	5
2	GGGTGTAAGAAGTGGGGAGGAGTGGTG	6	0	8
2	TTGTGTAAGAATGGTTGAGGAGTTGTG	6	9	0
2	TGGGTTAAGAAGTGGGTAGGAGTTGGG	11	1	13
2	GGGGGGAAGAAGTGTGTAGGATTGTTG	2	10	0
2	TTGGGGAAGAAGTGTGGAGGATTTGGT	33	0	4
2	GTGGTGAAGAATTGGGGAGGAGGGTGT	3	0	10
2	GGGGTGAAGAAGGGGGGAGGAGGGGTT	4	0	4
2	TGGTGTAAGAATTTGGGAGGAGGGGGT	10	6	0
2	TGGGGGAAGAAGGTTGGAGGAGGGGGG	15	6	0
2	GGTTGTAAGAATGTGTGAGGAGGGGGT	4	2	0
2	TGGGTTAAGAAGGTGTGAGGATTTTGT	8	5	0
2	TGGTTGAAGAAGGGTGGAGGAGGGGTG	13	0	5
2	TTGTGTAAGAAGGTTGGAGGAGTGGTG	5	2	0
2	TTGGGGAAGAAGGTTGGAGGAGTTGGG	11	1	6
2	TGGGTGAAGAAGGTGGTAGGAGTGTTG	2	0	7
2	GTTGGGAAGAAGTGGGGAGGATTGGTT	3	0	6
2	TGGGTTAAGAATTTGTTAGGATTGGTT	4	4	0
2	TTGTTGAAGAAGTTGGGAGGAGTTGTT	6	5	0
2	GTTGTGAAGAATGTGGTAGGAGTGGGG	2	0	3
2	TGGTGTAAGAATTTTGGAGGATGTGGT	18	3	0
2	TGGGGTAAGAATGGTTTAGGAGGTTGG	6	7	0
2	GGTGTTAAGAAGTTTGTAGGAGGTGTT	4	7	0
2	TGTGGGAAGAAGTGGTGAGGAGGGTGT	20	9	0
2	TGTTTGAAGAATTGTTGAGGATGGTGT	10	0	9
2	GTGTTTAAGAAGGGTTGAGGATTGTTT	20	3	0
2	GGGGTGAAGAATTGTGTAGGAGGGTGG	6	2	0
2	GTTTGGAAGAATGTGGGAGGAGGTTGG	8	0	4
2	TGGGGTAAGAAGTGTGGAGGATGTGGG	13	0	4
2	GTGTTTAAGAATGGGGTAGGAGGGTTG	6	3	0
2	GTGGGTAAGAAGGTGGGAGGAGGGGTT	2	2	0
2	TTGTTGAAGAAGGGTTGAGGAGTGTGG	12	4	0
2	TGTGTGAAGAAGTTTGGAGGAGGTTTT	6	0	3
2	TGGGGTAAGAATTTGGTAGGATGGGGT	3	1	4
2	TTGGGTAAGAATGGTTGAGGAGTTGGG	6	2	0
2	TGGTTTAAGAATGTGGGAGGATGGGTG	2	6	1
2	TGTGGGAAGAATGTTGTAGGAGGTGTT	2	0	6
2	GTTGTGAAGAAGGTGGGAGGAGGGGTT	10	14	0
2	TTGGGGAAGAATGTTGGAGGAGTGGGG	17	0	21
2	TTGGGGAAGAAGTGGGTAGGAGTGGGG	19	0	6
2	TTTTGGAAGAATTTTGGAGGATTGTTG	8	0	2
2	TGGGTGAAGAAGGTTTTAGGAGGGGTG	4	5	0
2	TTTGTGAAGAAGTTTGTAGGATGTTTG	14	0	2
2	TTGGTTAAGAAGGTGGGAGGAGGGTGT	8	0	4
2	GTGTTGAAGAAGGTGTGAGGAGGGGGT	3	0	12
2	TGGGGGAAGAATGTTTGAGGAGTGGTT	9	8	0
2	TTTTGGAAGAAGGGGTTAGGATGGGGT	13	0	8
2	TGGGGTAAGAAGGGGTGAGGATTGGGT	18	3	0
2	TTGTGTAAGAAGGGGGGAGGAGTGGTG	9	2	0
2	TGGGTTAAGAATGTGGTAGGAGGTGGG	5	0	5
2	GGTGTTAAGAAGGGGGGAGGAGGTGGG	11	9	1
2	GGTGTGAAGAAGTGGGGAGGAGTGTGT	9	0	19
2	GTTGTTAAGAATGTGTGAGGAGGTGGG	7	7	0
2	TTTGGTAAGAAGGTGTTAGGAGTGTTT	2	6	0
2	GTTTTGAAGAAGTGTGGAGGAGGTTTG	7	5	0
2	TGGGTTAAGAAGGGTTTAGGAGGGGTG	2	0	2
2	GTGGTTAAGAAGGGTTTAGGATTGGGG	5	5	0
2	TGTGTGAAGAAGGTGGGAGGATTGGTG	6	7	0
2	GGGTTTAAGAATTGTTGAGGAGTGTTG	4	0	7
2	TGTTGTAAGAAGTTGTGAGGAGGGTTT	3	9	0
2	TTTGGTAAGAAGGTTGGAGGAGGTTTT	7	0	4
2	TGGTTTAAGAATGGGTGAGGAGTTTTG	10	11	0
2	TGTGTTAAGAAGGTTTTAGGAGGGGGG	15	6	0
2	GTTGGGAAGAAGGGGTGAGGATTGGTT	11	11	0
2	TTGGTTAAGAATTGTTGAGGAGGGGTG	8	3	0
2	GGGGGGAAGAATGGGTTAGGATTTGGT	4	3	0
2	GTGGGGAAGAATTGGGGAGGAGTTTGG	14	0	6
2	GTGTTTAAGAATGGTGGAGGATTTTGT	9	0	3
2	TTGGGTAAGAATGGTTGAGGAGTGGGG	10	4	0
2	GTGGGGAAGAATGGGTTAGGATTTGGG	8	6	0
2	GGTTGGAAGAAGTGGGTAGGAGTGGGG	19	0	3
2	TGTTTTAAGAAGTGTTGAGGAGTGTGT	8	2	0
2	TTTGTGAAGAAGTGTGGAGGAGTTTGT	12	2	0
2	GTTGGGAAGAAGTTTGGAGGATTTGGG	6	6	0
2	TTGTGGAAGAAGGTTTGAGGAGTGTGG	10	11	0
2	TGTTTGAAGAATTGGGTAGGAGGGGTT	12	0	2
2	TTGTTTAAGAAGGTGGTAGGAGGGGTG	12	3	0
2	TTGGTTAAGAAGTTGTGAGGATTGGGG	14	4	0
2	TTGGTTAAGAATGGTGGAGGAGGTGGG	4	6	0
2	TGGGGGAAGAATGGGGTAGGAGGTTTT	5	0	2
2	TTGTGGAAGAATGGTTGAGGAGGTTGG	9	0	4
2	TTGTTGAAGAATTTGTTAGGATTTTGG	15	11	0
2	TGGGTTAAGAATGGTGGAGGATTTTGG	10	2	0
2	GTGGGGAAGAAGGTGGGAGGAGGTGTG	4	10	0
2	GTGGTGAAGAAGGTGGGAGGAGGGGGG	5	19	0
2	TTTTGTAAGAAGTTGTTAGGAGGGGGG	6	6	1
2	GTGTTGAAGAATGGTTGAGGAGGTTGG	10	17	0
2	TGGGTGAAGAAGGGTGGAGGATGTTTT	9	0	5
2	GTTTGTAAGAATGGGTTAGGAGTTTTT	5	2	1
2	TTGGGTAAGAAGTGGGTAGGAGTGTGG	9	5	0
2	TTTGTTAAGAAGGGGGTAGGATTGGTT	5	8	0
2	TTGGTGAAGAAGTGGTGAGGAGGGTGT	9	0	9
2	GGGTGGAAGAAGGTGGGAGGATGTGTT	23	1	13
2	GTGTTTAAGAATTGTTTAGGATGGTGT	11	0	2
2	GTGGGTAAGAATTGGGGAGGATTGTTG	6	0	3
2	GGGGTGAAGAAGTGTGTAGGATGTGGT	11	5	0
2	GGGTTGAAGAATGGGGGAGGATTGTGT	5	20	0
2	GTGGTGAAGAAGTTGGGAGGATGGGTT	3	17	0
2	TGGGGGAAGAAGGGTTTAGGATGTTGT	4	0	22
2	GGGGTGAAGAAGGGTTTAGGATGGGGG	9	2	0
2	GTGGGTAAGAATGTTTGAGGATGTTGG	2	2	0
2	GTGTTGAAGAATGTGTTAGGATGGGGT	15	0	6
2	GTTTTGAAGAATTGGTGAGGAGGGTGT	5	0	5
2	TTGGTTAAGAAGGTGGGAGGATGGTTT	7	2	0
2	GGGGTTAAGAAGTTGGGAGGAGGTGGT	11	0	9
2	GGGGTGAAGAATGGGTGAGGATTGGTG	2	0	13
2	TTGGTGAAGAATGTGTTAGGAGTGGGT	9	5	0
2	TTTGTTAAGAAGGGGGGAGGATGGGGG	18	3	0
2	TGGTTGAAGAAGGGGGGAGGATTGTTT	29	0	2
2	TGTTTGAAGAAGTTGTGAGGAGTGGTG	16	24	0
2	GGGGGGAAGAATTGTTTAGGATTGGGT	12	0	18
2	TTGTGGAAGAATTTGGTAGGATGGGTG	13	0	4
2	TTGTGGAAGAAGGTTTGAGGAGTTGGT	3	1	10
2	TGGGGGAAGAAGGTGTGAGGATGGGTG	6	0	4
2	GTGGTGAAGAAGTGGTGAGGAGTGGGG	6	16	0
2	TGTTGTAAGAATTTGTGAGGATTTTTT	3	7	0
2	TTTGTTAAGAAGGTGTTAGGATTTTTG	6	14	0
2	GTTGTGAAGAAGTGTGGAGGATTGGTG	2	0	2
2	TTGTTGAAGAATGGGGGAGGATGTTTG	4	11	0
2	TGGTGTAAGAATGTTTTAGGATTGGGG	2	5	0
2	GTGTGGAAGAAGTGGGGAGGAGGTTGG	8	12	1
2	TTGGGTAAGAATTGGTTAGGAGTTGTT	5	0	6
2	GTTTGTAAGAATGGTGGAGGAGGGTGG	7	8	0
2	GGTTTTAAGAATGTGGTAGGAGTGTGG	13	0	4
2	TTGTGTAAGAATTGGGGAGGATGTTTG	2	11	0
2	GTTGTGAAGAATTGGTTAGGATTTGTG	9	0	3
2	TGGGTGAAGAAGTGTTTAGGAGGGGGG	3	0	5
2	GTGGGTAAGAATTTTGGAGGAGGTGGG	5	0	2
2	GTGTTTAAGAATGGGGTAGGATGGGTG	6	13	0
2	GGTTTTAAGAATTGGTGAGGAGGTGTT	4	17	0
2	TGGGTGAAGAAGGTGGTAGGATGTTTG	11	7	0
2	TGGGGGAAGAAGGGTGTAGGATGTTGG	12	0	3
2	GGGTTGAAGAAGGTTTTAGGAGGGTTG	3	0	10
2	TGTTTGAAGAATGTGTTAGGATGTTGT	4	0	9
2	TTGTTTAAGAAGGGGGGAGGAGTGTGT	4	0	2
2	GTGGGGAAGAATGTGTGAGGAGTTGGG	6	0	11
2	TTGTGGAAGAAGGTTGTAGGATGTGGT	3	0	16
2	TGGTGGAAGAATGGGGGAGGAGGGGGG	7	4	0
2	GGTGGGAAGAATGTGGTAGGAGTTTGT	9	0	9
2	TTGGTGAAGAATTGGGGAGGATGTTTG	4	12	0
2	TTGTTTAAGAAGTGTTGAGGAGGTTTG	4	0	14
2	TGGTTTAAGAAGGGGTTAGGAGGGGGT	8	0	9
2	TTTTGTAAGAAGTGTGGAGGAGGTGTT	3	0	14
2	TTGGTGAAGAATTTTGTAGGAGGTGTG	17	8	0
2	GTGGTTAAGAAGTGGGTAGGATTTGGT	3	5	0
2	TGGGTTAAGAATTTGGGAGGATGTGTG	7	0	5
2	GTGGGGAAGAATTTGGGAGGAGGGTGT	4	2	0
2	GTGGTTAAGAATGTGTGAGGAGTGGGT	8	3	0
2	TTGGGTAAGAATGTGGGAGGAGTGGGG	2	1	8
2	GGTTTTAAGAAGTGGTGAGGAGGGTGG	3	0	3
2	TTGGGGAAGAATGGGTTAGGAGGGGGT	11	0	10
2	TGTGTGAAGAATTGTTGAGGATGGTGT	12	0	2
2	GTTGTGAAGAAGGGGTGAGGATGGTTT	24	0	2
2	GGGTGTAAGAATGTGGTAGGATGGGTG	5	2	0
2	GTGTGGAAGAATTGGTTAGGAGTGTTG	14	2	0
2	GTTGGTAAGAAGTGTGGAGGATTGTTG	7	9	0
2	GTGGGTAAGAAGGTTGGAGGAGTGGGT	6	9	0
2	TTGGTGAAGAAGGGTTTAGGAGTGGGT	19	0	18
2	GTGTTGAAGAATTGGGGAGGAGTGTGT	17	2	0
2	GGGTGTAAGAAGGTGGTAGGAGGTGGG	2	0	8
2	GGTTGGAAGAATGGGGGAGGAGGGGGG	4	6	0
2	TGTTTTAAGAAGGTGTGAGGAGGGGGG	13	0	2
2	TGTGGTAAGAAGGTGTGAGGAGGGTGG	5	21	0
2	GTTTGTAAGAAGTGTGGAGGATGTGGG	4	12	0
2	GGGGGTAAGAATGTTGGAGGAGTTTTT	6	6	0
2	TTGGGTAAGAATTTGTGAGGAGTGGGT	18	8	0
2	TGTGGGAAGAAGGTGGTAGGAGTTGGG	17	7	0
2	GTGTGGAAGAATTTGTGAGGAGGTGTG	7	0	5
2	TTGGTTAAGAAGTGGGTAGGAGTTGGT	10	12	0
2	GTTGTGAAGAATTGTGTAGGATGGTTG	11	0	3
2	GGGGGGAAGAAGTTGTTAGGATTTTTT	14	4	0
2	GTGTTTAAGAATGTTGGAGGATGGGGT	5	9	0
2	GGTGTTAAGAATTGTGTAGGAGGGGGT	15	0	27
2	GGTGGGAAGAATTGGTGAGGATTGGGG	13	3	1
2	GGGTGTAAGAAGGTGGTAGGAGGGTTT	11	0	8
2	TGGGGGAAGAATTGGTGAGGAGTTTGG	9	13	0
2	GTGTGTAAGAAGTTTTGAGGAGGGTGT	10	7	0
2	TTGTTTAAGAATGTTTGAGGAGTTGGG	6	0	6
2	TGGTGTAAGAATTTTTGAGGATGGGTG	11	0	14
2	TTGGTGAAGAAGGGTGGAGGAGGTTGT	10	0	7
2	TTGGTTAAGAAGGGTTTAGGATTGGGT	14	5	0
2	TGGTTTAAGAATTGGGGAGGATGGGGT	13	0	3
2	TGGTGGAAGAAGTGGGGAGGATGGTTT	3	2	0
2	TGGGTTAAGAAGTGGGGAGGATGGTGG	21	8	0
2	TTTTTTAAGAAGGGTGTAGGATGTTTG	14	0	5
2	GTTGTTAAGAAGTGTGGAGGAGGGTGG	3	0	11
2	TTGGTTAAGAATTGGTTAGGAGGTGGT	2	4	0
2	GGGTTGAAGAATGGGGGAGGATGGTTG	16	0	3
2	TGGTGTAAGAATTGTGTAGGAGGTGGG	13	2	0
2	GGGTGGAAGAATGTTGTAGGATGGGGT	12	0	6
2	GTTTGGAAGAAGGGGGGAGGAGGTTGG	7	0	9
2	GTGGGGAAGAATGGGGGAGGAGGGTTT	12	24	0
2	GGGGTGAAGAAGTTTGTAGGAGTGGTT	13	0	7
2	TGTGGTAAGAATTGGGTAGGAGGTGGG	2	0	7
2	TTTTGGAAGAAGTGTTGAGGAGTTTTT	13	0	15
2	TGGTTGAAGAATGGTGGAGGAGGGGTG	3	12	0
2	TGGTTTAAGAAGGTTGTAGGAGGGTTG	8	0	5
2	GTTTTGAAGAATTTGGGAGGAGTGGGG	16	0	14
2	TTGGGGAAGAATTTGGGAGGATGGTGG	5	0	5
2	GTGGGTAAGAATTTGGGAGGAGTGGTG	4	3	0
2	TGTTTTAAGAAGGTGGTAGGAGGTGGG	5	0	12
2	TGGGGGAAGAATGGTTGAGGAGTGGGT	11	7	0
2	GTGTGGAAGAATGGTTGAGGAGGGGGT	3	0	6
2	TGGGGGAAGAAGGGGGGAGGAGGGGGT	8	3	1
2	GTTTTGAAGAAGGTGTTAGGATGGTGG	28	2	0
2	GGGGGGAAGAAGTGGGGAGGATGGTTG	9	0	5
2	TTGTGGAAGAAGTGGGGAGGAGGTGGG	16	16	0
2	GTGTTGAAGAAGTGGTGAGGAGGGTGT	16	15	0
2	TTTTTGAAGAAGGTGTGAGGATGGGGT	8	10	0
2	TGGTGGAAGAAGTTTGGAGGATTGGTG	3	8	1
2	TTGTTTAAGAATTTTGTAGGAGGGGGT	5	0	2
2	GTTTGTAAGAAGTGTGGAGGATTTGGG	2	0	4
2	TGGGTTAAGAAGTTTGGAGGAGGGTGG	5	0	6
2	TTTTGGAAGAAGTGGTTAGGATGGGGT	2	0	19
2	TTTTTGAAGAATGGTTGAGGAGTTGTG	4	0	3
2	GGGGGGAAGAAGTTGGGAGGAGGGTGG	12	11	0
2	TGGGGTAAGAAGGTTTGAGGATGGTTG	9	10	0
2	TGTTTGAAGAAGTTGTTAGGATTTGGT	3	2	0
2	TGTGTGAAGAAGTGGGTAGGATGTGGT	14	5	0
2	TGGTGGAAGAATTTTGGAGGAGGGTTT	5	0	2
2	TGTGGGAAGAAGGGTGGAGGATGTGTT	10	1	9
2	TGGGTGAAGAAGGGTGTAGGATGTTGG	16	0	15
2	TGGGGTAAGAAGTTTGGAGGATTGTGG	9	0	5
2	TGGGGGAAGAATTGGGGAGGATGGGTT	4	0	11
2	GGGTTTAAGAATTGGGTAGGATGGTTT	4	5	0
2	TGTGGGAAGAATGGGGGAGGAGTTGGG	9	1	2
2	TGTGTGAAGAATGTGGTAGGAGTGTGG	3	5	0
2	TTGGTGAAGAAGTGGGGAGGATTGGTT	7	0	18
2	TGGGTGAAGAAGTTGGGAGGAGGGGGG	7	0	7
2	TTTGGGAAGAATTTTGGAGGAGTGGTT	3	4	0
2	GGGTGTAAGAAGTGGTTAGGATGGGTG	2	4	0
2	TTGTGGAAGAAGTTGGGAGGAGTTTTG	6	4	1
2	TGGTGTAAGAATTTTGTAGGAGGTTGG	2	8	0
2	TGGGTGAAGAATTTGGTAGGAGTGTGT	12	0	3
2	GGGTTTAAGAAGTGGTTAGGATGTGGG	3	8	0
2	GGGTGTAAGAAGGGTTGAGGAGGGTTT	3	8	0
2	TGTGGGAAGAATTGGTTAGGATGTTGG	5	0	7
2	TTGGGTAAGAAGGGGGTAGGATGTGTT	16	2	0
2	TGGGTGAAGAAGTTGTGAGGATTGTTG	6	4	0
2	TGGGTTAAGAAGGGTGTAGGAGGGTTT	13	0	15
2	TGGTGGAAGAATTGGGGAGGATGGTTG	3	0	3
2	GTGTGTAAGAAGGTGGGAGGAGGGGGT	2	4	0
2	TGTGGTAAGAAGGGGGGAGGATTGGTG	10	3	0
2	TTGGGTAAGAAGTGGGGAGGATTTGTT	4	0	3
2	TGGGGGAAGAATTGTGGAGGAGGTTGG	9	5	0
2	GTTTGTAAGAATTGGTGAGGAGGTTGT	11	0	6
2	TTGGTGAAGAAGTGGGTAGGATGGGGG	7	1	20
2	TTGTTGAAGAAGTGTTGAGGAGGGGTG	7	12	0
2	TTGTTGAAGAAGTGGGTAGGAGTGTGT	20	0	11
2	GGGTTGAAGAAGTTTTGAGGAGTGGGT	4	13	0
2	GTGGTGAAGAATGTGGGAGGATGTGGT	12	2	0
2	GTGGGTAAGAATGGTTGAGGATTGGGG	16	0	10
2	TTTGGGAAGAATTGTGTAGGATGTGTG	11	3	0
2	GGTTTTAAGAAGTTGGGAGGATTGTTT	4	0	14
2	GTTGTTAAGAAGGTTGTAGGAGGGTTT	5	4	0
2	GTGTTGAAGAATGGGGGAGGATTGTGG	15	0	6
2	TGTGTGAAGAAGTTTTGAGGAGTTTGG	10	12	0
2	TTTGGGAAGAAGGTGGTAGGAGTGTTG	5	0	2
2	GGTGGGAAGAAGGGGGTAGGAGTGTTT	6	0	3
2	GGTGGTAAGAAGGTGGGAGGATTTTGT	8	14	0
2	TGTGTGAAGAATGGGTGAGGAGGGTTT	12	4	0
2	TGTGTGAAGAAGGGGGGAGGATGGGTT	5	4	0
2	GGGGGGAAGAATTTTTGAGGAGGTTGT	8	6	0
2	GGGGGTAAGAAGGGTTGAGGAGGGTTT	8	4	0
2	TTGGGGAAGAATGTTGTAGGATGGGGT	11	13	0
2	GTGTGGAAGAAGGTTTTAGGAGGTGTG	4	4	0
2	GTGGGGAAGAAGGGTTGAGGATGGGGG	2	0	10
2	GGTGGGAAGAAGGTTTTAGGAGGGTTG	13	6	0
2	GTGTTTAAGAATTTGTGAGGATGGGGT	8	6	0
2	GGGTTGAAGAATGTTGTAGGAGGTGGT	5	9	0
2	TGTTTTAAGAATGGGGTAGGATGGTGT	5	8	0
2	TGGGGTAAGAAGGGTGGAGGAGTGTGT	14	0	3
2	GTTGGTAAGAATGTGGTAGGAGGTGGG	19	2	0
2	GTGTTTAAGAATGGTGTAGGAGGTGTG	4	1	4
2	GGGGGTAAGAAGGTTTTAGGATTGGTT	16	1	4
2	GTGGGGAAGAAGGGGTGAGGATGGTGG	4	0	10
2	TTGGTTAAGAAGGTTGTAGGATTTGGT	12	3	0
2	TGTGGGAAGAATTGGGTAGGAGGGTGG	7	1	7
2	TGGGGTAAGAAGTTGGTAGGAGGGGGT	11	2	0
2	TGGGGTAAGAAGGTTGGAGGAGGTGTT	2	0	9
2	TGGTGTAAGAAGGGGGTAGGAGGGTGT	5	4	0
2	GGGTTGAAGAAGTTGTGAGGAGGGGTG	8	18	1
2	TTGTGTAAGAAGGTGGTAGGATTTGGT	10	5	0
2	GGGTGTAAGAATGTTGTAGGAGTTGTG	5	4	0
2	TTGGGTAAGAAGGTGGGAGGAGGGTTT	2	3	0
2	GTGGGTAAGAAGGGTGGAGGAGGTTGG	24	0	15
2	GGGTTGAAGAAGGGTTGAGGATGGTTG	17	0	2
2	TGGGTGAAGAAGGTGTTAGGAGGTTTT	5	2	0
2	TGTTGTAAGAATTTGTGAGGATTTTGG	3	0	2
2	TTGTGGAAGAAGGGGTGAGGAGGTTGG	3	0	6
2	GTGGGTAAGAATTTTTTAGGATGGGGG	2	0	5
2	TGTTGGAAGAATTGTGGAGGATTTTGT	8	0	7
2	TTTGTGAAGAAGTTTTTAGGATTGGTT	6	5	0
2	TTTGGGAAGAATGTGTTAGGATTTTGT	5	4	0
2	GTGGGGAAGAAGTTGTGAGGATGGGGG	11	2	0
2	GTGGTGAAGAAGGTTGTAGGAGGTGGG	18	0	8
2	TGGGTTAAGAATGGTGGAGGAGGTGGG	16	14	0
2	GTGGTTAAGAATTTTTGAGGATTTTGT	4	0	7
2	GGGGTTAAGAATTGGTTAGGAGTTGGG	19	10	0
2	TGGGTTAAGAATGTGTTAGGATTTGGT	3	2	0
2	TGTGGTAAGAAGGTTGTAGGATTTGTG	6	4	0
2	TGTGTGAAGAATGGGTTAGGAGGGGGG	18	4	1
2	GTGGGGAAGAAGTGGTGAGGATGGTTG	9	5	0
2	TGGGTTAAGAAGTTGGGAGGAGGGGTT	4	0	10
2	TGGTTTAAGAAGGGTTTAGGATGTTTT	13	0	6
2	GTTTGGAAGAAGGGGGGAGGATGGTGT	2	0	4
2	GGGGTGAAGAAGTGGGTAGGATGGTGG	12	0	5
2	GGGGTGAAGAAGTTTGGAGGAGGTTGG	10	14	0
2	GGTTGTAAGAATTGTGTAGGAGGTTGT	7	5	0
2	TTGTTTAAGAATGTGGGAGGATGGGTT	5	0	5
2	TGTGGGAAGAAGTGGGTAGGATGTGTT	7	0	2
2	TTTGGGAAGAAGGGTTTAGGAGGGGGG	2	0	4
2	GGTGGGAAGAAGTTGTGAGGAGGGGGG	7	0	11
2	TGTGGGAAGAATGTTTTAGGAGTGGGG	9	0	2
2	TGGGTTAAGAATTTGTTAGGAGGGTTG	6	5	0
2	GTGTGGAAGAATTTTTGAGGATGGGTT	4	9	0
2	GGGTGTAAGAATGTGTGAGGATGGGGT	7	5	0
2	GGTTGTAAGAATGGTTTAGGAGTTGTG	12	9	0
2	TTTGTTAAGAATGGGGGAGGAGGTTGG	5	0	3
2	GGGGGGAAGAAGTGGGGAGGAGTGGTT	16	1	2
2	TGTTTGAAGAAGGTGTTAGGAGTGGGG	12	2	0
2	TGGGTGAAGAAGGTGGTAGGATTTGGT	4	14	0
2	GTGGGTAAGAATTTGTGAGGATTGTGG	4	1	9
2	TGGTTTAAGAAGTGTTGAGGAGGGGGG	4	0	5
2	TTTTTGAAGAAGTTGTGAGGATGTGGG	9	0	12
2	TTTTTGAAGAAGGGGGGAGGAGGTGTG	8	0	4
2	GGTGGGAAGAAGGGGTGAGGATGGTGG	9	6	0
2	GGTTTTAAGAATGGGGTAGGATTGTGT	15	0	2
2	TGGGGGAAGAAGTTTGTAGGATGGTGG	7	2	0
2	TTTTGGAAGAAGTGTTGAGGATGGGTT	9	5	0
2	TGGGTTAAGAATGGGGTAGGAGGGTTT	7	4	0
2	TTGGGTAAGAAGTGGGGAGGATGGGTT	11	0	9
2	GTGTGGAAGAAGGTGGTAGGAGTGTGT	4	17	1
2	GGTTTTAAGAAGGGGTGAGGAGGTGTG	13	0	18
2	TGGTTTAAGAAGGTTGTAGGAGGGTGG	10	7	0
2	TTGTGGAAGAAGGGGGGAGGATTTGGT	14	0	2
2	TGGGGGAAGAAGGTGGTAGGATGGTGG	14	9	0
2	GTGGTGAAGAAGTGTTTAGGATGTGGT	9	0	6
2	GTGGGTAAGAATGTGGGAGGAGTTTGT	4	0	3
2	GGGGTGAAGAAGGTGTGAGGAGGGGTT	11	0	12
2	GTTGTTAAGAAGGTGGTAGGAGTGTGG	16	0	11
2	TGGGGGAAGAATTTTGTAGGAGTGGGG	6	3	1
2	GGGTTGAAGAATTGGGGAGGATTTGGT	2	1	12
2	GTTTTTAAGAATTTGTGAGGAGTGGTT	6	0	10
2	TGGGGGAAGAAGTTGGGAGGATGGGGG	7	10	0
2	TTTGGTAAGAAGGGGTTAGGAGTTGTG	6	0	3
2	GGGTGTAAGAAGGGGGTAGGAGGTGTG	2	5	0
2	GTGTGTAAGAAGTTGGTAGGAGGTGGT	9	25	0
2	TGGGGGAAGAATGTGTGAGGATTGTTT	6	0	9
2	GGGTGGAAGAATTGGTGAGGAGGGTTG	13	8	0
2	GGGTTTAAGAAGGTTTGAGGATTGGGG	8	8	0
2	TTGGGTAAGAAGGGGTGAGGAGTTTGT	5	14	0
2	TTTGTGAAGAAGGTTGGAGGATGGGGG	20	5	0
2	GGGTTTAAGAAGTTGGGAGGATGGGGG	12	3	0
2	GGGTGGAAGAAGTGTGTAGGATTGGGG	5	0	6
2	TGTGTGAAGAATGTGTGAGGATGTGTT	3	3	0
2	TGGTGGAAGAAGGGGTGAGGAGTTGTT	11	4	0
2	TTGTTTAAGAATTGTGGAGGAGGTTTG	2	0	3
2	TTTGGGAAGAAGGTTGGAGGATGTTGG	20	0	19
2	GTGGTTAAGAATTGTTGAGGAGTTGTG	11	12	0
2	GGGTGTAAGAAGGGGGGAGGAGTGTTT	9	18	0
2	TTGTGTAAGAATGGGTTAGGATGGGTT	12	6	0
2	TGTTGTAAGAATGGTTTAGGAGTTGTT	10	7	0
2	TTTGTGAAGAATTGGGGAGGATGGGGG	2	1	5
2	GTGGGGAAGAATGGTGGAGGAGGGTTG	4	6	0
2	TTGTGGAAGAATTGGGGAGGAGGGTGG	12	8	0
2	TTTGGGAAGAAGGTGGGAGGAGTGGTG	8	4	0
2	GGGTTTAAGAATTGTGGAGGAGTTTGT	7	15	0
2	TGTTTGAAGAAGGGGGTAGGATTGTTG	11	0	5
2	TGTGGGAAGAATTGGTTAGGAGTGTTT	18	0	11
2	TGGGGGAAGAATGGGGTAGGAGTTGTT	5	0	11
2	TGGGGTAAGAAGGTTTGAGGATGTGGT	9	3	1
2	GTTGTGAAGAAGTGGGTAGGATTTTTT	10	8	0
2	TGTGGGAAGAATGTGTGAGGATTGTTG	6	7	1
2	TGGGTGAAGAAGGGTGGAGGATTTGGG	14	2	1
2	GTGTTGAAGAAGGTTGTAGGATTGGGT	14	4	0
2	GTGGTTAAGAATTGGGTAGGAGGGGTT	19	0	2
2	TTGGGTAAGAATGGGGGAGGAGGGGTT	5	8	0
2	TGTTGGAAGAAGTGTTGAGGAGGTTTT	9	2	0
2	GGTTTGAAGAAGGGGGGAGGAGTGTTG	10	0	5
2	TGGGTTAAGAAGGGGGTAGGAGGTGGG	1	2	5
2	TTTGTTAAGAATTGTTGAGGATTTTGT	9	13	0
2	GGTTTGAAGAATGGTGGAGGAGGTTTT	11	3	0
2	TGGGGGAAGAATTGGTGAGGATGTTGG	7	6	0
2	TTGTTTAAGAATTTGTGAGGAGTTTGT	9	10	0
2	GTGTTTAAGAAGGGTGGAGGAGGGGTG	9	0	10
2	GTTTTGAAGAAGGTGGGAGGATGGGGT	7	5	0
2	GGGGTTAAGAAGGTGTTAGGAGTTTTT	29	0	5
2	GGTGTGAAGAATGGTGTAGGATTGGTG	11	0	3
2	GGGTGGAAGAAGTGTTGAGGAGTGTTT	6	0	8
2	TTGTTTAAGAAGGGTTTAGGAGGGGTT	4	0	3
2	TTTGGGAAGAATGTGTGAGGATTGTGT	8	8	0
2	TTTTGGAAGAAGGTTTTAGGATGGGGT	4	0	3
2	GTTGTGAAGAAGTGTGTAGGAGGTGGG	16	0	3
2	TTGTGGAAGAATGTTGGAGGATTGGGT	10	0	2
2	TGTTTGAAGAAGTTTTGAGGATGGTGT	16	0	2
2	TTTGTTAAGAAGGTGTGAGGATGGGTT	6	2	0
2	TGTGGTAAGAAGGTGGGAGGATTGTTG	11	4	0
2	TTGTGGAAGAATTTGGGAGGATTGTTT	7	0	3
2	GTGGGGAAGAATGTTTGAGGAGGTTGG	8	5	0
2	TGGTGTAAGAAGTGTTGAGGAGGGGGG	12	9	0
2	TTGGTGAAGAATTTTTGAGGATTTGGT	3	0	9
2	TGTTGTAAGAATTTTTTAGGAGGGTTT	7	0	8
2	GTGGTGAAGAAGTGGTGAGGATTTGTT	11	2	0
2	GTGTTGAAGAAGGGTGGAGGATGTGGG	8	6	0
2	TGGTTTAAGAAGGGGTTAGGAGGGTGG	6	9	0
2	TTGGTTAAGAAGTGTGGAGGAGTGGGT	6	2	0
2	TTGGGGAAGAATGTGGGAGGAGGTGGG	6	0	3
2	TGTTGGAAGAATTTGGTAGGATTGTGG	2	2	0
2	GTGGGTAAGAAGTGTTTAGGAGTGGTG	4	0	9
2	TGGGTTAAGAATTGGGGAGGAGGTTTG	4	14	0
2	TGTGTGAAGAAGTTGGTAGGATTGGTT	10	0	9
2	TTGGTGAAGAATGTGGGAGGAGTGGGT	4	2	0
2	GTGGTTAAGAATTTGGTAGGAGGGGTG	3	0	8
2	GTGTTGAAGAATTGTGGAGGATGTGGT	4	1	4
2	GTGGGTAAGAAGGGTTTAGGAGTGGGT	3	0	2
2	TTTGTTAAGAAGGGTTTAGGAGTGTGT	5	8	0
2	GGTTTTAAGAAGTGGGTAGGATGGTTT	17	0	2
2	TTTGGTAAGAAGTTGTGAGGATTTTTT	4	0	2
2	TGTGGGAAGAAGGGGGTAGGATGGGGG	12	2	0
2	TGGGGGAAGAATTTGGGAGGAGGTGGT	7	0	6
2	GTTGGGAAGAATGGTGGAGGATGTGTG	30	0	2
2	GGGGTTAAGAATGGGGGAGGATGTGTG	3	0	4
2	GTGTGGAAGAAGGGTTTAGGAGGGGTT	9	13	0
2	TTGTTTAAGAAGGTTGGAGGAGGGGTT	5	5	0
2	GTTGGTAAGAATGGTTGAGGAGGGGTG	6	12	0
2	TTTGTGAAGAAGTGGGGAGGAGTTGGG	5	2	1
2	GTTGGTAAGAAGTTTTGAGGAGGTTTG	11	0	12
2	GGTTGTAAGAAGGGGGGAGGAGGTTGT	18	3	0
2	TTTTTTAAGAAGGGTTGAGGAGGTTTT	6	0	2
2	GTGGGTAAGAATTTTGTAGGATGGGTT	4	1	10
2	TTGGTGAAGAAGTGTGGAGGAGTTTTG	18	0	19
2	GTTGTTAAGAAGGGTTGAGGATGTGTG	9	0	3
2	TGGTGTAAGAAGTTTGGAGGAGGGGGT	2	4	0
2	GGGTGGAAGAAGTGGTTAGGATGGGTG	6	0	9
2	GGGTGTAAGAATGGGGGAGGAGTTTTG	7	0	23
2	GGTTTGAAGAATTTGGGAGGAGGTTGG	2	0	15
2	TTTGTTAAGAAGGGGGTAGGATGTTTG	5	5	0
2	GTGGTGAAGAAGGTGGGAGGATTGTGT	8	0	18
2	TTGTGTAAGAAGTGGGTAGGATTTGTG	8	2	0
2	GGGGTGAAGAAGGGTTTAGGAGGTGGT	6	0	4
2	TTGTTGAAGAATGGTTGAGGATGGTTT	3	0	2
2	TTGGTGAAGAATGTGGGAGGAGGGGTG	16	14	1
2	TTGGTTAAGAATGGTTGAGGAGGGTTT	12	3	0
2	GTTGTTAAGAAGGTTTGAGGAGGGTGG	3	0	4
2	TGTTTGAAGAAGGGGGGAGGATGGTTG	6	3	0
2	TGGGTTAAGAATTGGGTAGGATGTTGG	10	4	0
2	GTTTTGAAGAATGTGGTAGGATGGGGT	5	1	7
2	TTGGTGAAGAAGTGGTGAGGAGGGTTT	8	2	0
2	TGGTTGAAGAAGGGTGTAGGATGTGGT	14	0	4
2	TGGTTGAAGAATGTGGGAGGATGTTGT	3	0	5
2	TTGGGTAAGAATTTTTGAGGAGTTGGG	7	2	0
2	GGGTTGAAGAAGTTGTTAGGATGTTTG	5	20	0
2	TTTGTTAAGAAGGGTTTAGGATTGTGG	5	16	0
2	TGTGGTAAGAATGGTGGAGGATTGTTT	13	7	0
2	TGGTGGAAGAATGTGGGAGGAGGGGTT	4	9	1
2	TTGTGGAAGAATTTTGTAGGATTGGGG	6	4	0
2	GGGGTTAAGAAGGTGGTAGGAGGGGTG	3	3	0
2	GGGGGGAAGAATTGTGTAGGAGGGTTT	11	0	6
2	TTTTGGAAGAATGGTGTAGGAGTTGGG	4	0	4
2	GGGTGTAAGAATGGTGGAGGAGTTGTT	7	0	11
2	GGTGGGAAGAATGGTGTAGGAGTTGGG	10	0	28
2	TTGGGGAAGAATGGGGGAGGATTTTGG	3	0	6
2	GGGGGTAAGAATTGGGTAGGAGGTTTG	8	2	1
2	TGTGTTAAGAATGTTGGAGGATGTTTG	8	0	10
2	TGGGTTAAGAATTTGTGAGGAGGGTGG	9	0	2
2	GTGGGGAAGAAGGTTTTAGGATTTTGG	5	0	3
2	GGGGGGAAGAATGGTGGAGGATGGGGG	14	14	0
2	GTTTTGAAGAATGTGTGAGGATTGGGT	3	0	11
2	GTTGGGAAGAAGTTGGTAGGATGTGGG	18	0	23
2	GGTGTGAAGAATGGGTGAGGAGGGGGG	6	16	0
2	TTTTTTAAGAAGGGTGGAGGAGTGTTT	11	0	6
2	GTGGGTAAGAAGGTTGTAGGAGTTGTT	3	0	9
2	TTGTTTAAGAATTGGGGAGGAGGGGGT	5	4	0
2	GTTGGTAAGAAGGTTGGAGGATTGTTG	9	0	6
2	TGGTTGAAGAAGGGTTGAGGAGTGTGG	2	9	0
2	TGGGGGAAGAAGTGGGGAGGAGGTGGG	10	0	4
2	TTTGTTAAGAAGTTGTGAGGATTGGGG	11	0	9
2	TGGTTTAAGAAGGTGGGAGGAGGTGGT	7	4	0
2	GTTGGGAAGAAGGTGGGAGGAGGGGGG	3	7	0
2	TTGTGGAAGAAGTGGGGAGGAGGGGTT	3	0	2
2	GGGTTGAAGAATGTGGGAGGAGTGGGG	5	2	0
2	TGGGTTAAGAAGTGGGTAGGAGGTGGG	11	2	0
2	TGTGTGAAGAAGTGTGTAGGAGGTGTG	7	2	0
2	GTGGGTAAGAAGTTTGTAGGATGGTTG	4	2	0
2	GTTGGTAAGAATGTTGTAGGAGGTGTG	10	1	17
2	GTGGGGAAGAATTTTGGAGGAGGGGGG	10	7	0
2	GTGTGGAAGAATGGTGGAGGATGGGTT	14	2	0
2	TGGTTGAAGAATGGGGGAGGATTGTTG	6	4	0
2	GTGGGGAAGAAGTGTGTAGGATTTTTT	9	17	0
2	TTTGTGAAGAAGTTGGTAGGAGTTTGT	5	7	0
2	GGTGTGAAGAAGGGGGGAGGAGTTTGG	5	10	0
2	TTTTTTAAGAATGGTTGAGGAGTTTTT	6	2	0
2	GGGGGTAAGAATTGTTTAGGATTGGTG	11	4	0
2	TTGTGTAAGAATGGGGGAGGATGTTTG	13	5	0
2	TTTTGGAAGAATGGGGGAGGAGTTTGT	17	0	2
2	GGGTTTAAGAATTTGTTAGGAGGGTGG	5	2	0
2	TGGGGTAAGAATGGGTTAGGATTGGTG	14	1	4
2	GTTGGGAAGAAGGTTGTAGGATGGGGT	7	1	4
2	TTGTTGAAGAATTTGGGAGGAGGGGGG	9	6	0
2	TTGGGTAAGAATTGTGGAGGATGTTGG	2	2	0
2	TGGGGTAAGAAGGGGTTAGGAGTTGTG	3	1	3
2	GTGGGGAAGAAGGGGGGAGGATGGGGT	18	8	0
2	TGTTTTAAGAATTGGTTAGGATGTGGG	2	0	2
2	GTTGGGAAGAATGTGTGAGGATGGTGG	11	13	0
2	TTTGGTAAGAAGGGGTTAGGATTTTGG	4	1	3
2	GGTTGTAAGAAGGTTGGAGGATGGGTG	10	2	0
2	GGTGTGAAGAAGGGGGTAGGATTGTGG	4	0	5
2	GTGTTGAAGAAGTTTGTAGGATGTGTT	6	0	4
2	TGTGTGAAGAATGGGGTAGGATGGGGT	14	0	10
2	GGTGTTAAGAATGGGTGAGGAGGTGTG	10	15	0
2	TGTTTTAAGAAGTTGGGAGGAGTGTGG	11	7	0
2	GTGGGTAAGAAGTGGTTAGGATTGTGT	7	3	0
2	TGTGGTAAGAATGGGTGAGGAGTGGGG	14	0	3
2	TTGGGGAAGAAGTGGTTAGGATGGGGT	15	0	2
2	TGTTGTAAGAATTTTTTAGGAGTGTGT	15	3	0
2	TGTGGTAAGAATTGTGGAGGAGGGGTT	7	0	10
2	TGGGGGAAGAATTGTTGAGGAGTGGGG	7	2	1
2	TGGTTGAAGAAGGTGGGAGGATGGTGG	9	0	7
2	TTGTTGAAGAAGGTGGGAGGAGTGGTT	12	4	0
2	TTGGGTAAGAAGTTTTTAGGAGGGGGT	5	0	4
2	TGGGGGAAGAAGGGTTTAGGATGTGTT	7	0	17
2	GTGTGTAAGAATTTGTGAGGATGGTGG	6	0	6
2	TGGGTTAAGAATGTGGGAGGATTTTTG	2	3	0
2	TTGGTTAAGAAGGTTTGAGGATGGGGG	9	0	6
2	TTGTTTAAGAATTGGGTAGGAGTTTGT	4	3	0
2	GGGTGTAAGAATTGGGGAGGATGGTGT	5	0	15
2	GTTGTGAAGAATGTGGTAGGAGTTGGT	2	0	2
2	TTGTTGAAGAAGTTTGTAGGATGTGTT	11	0	7
2	GTTTTTAAGAAGGTGTGAGGAGTGGGT	5	0	2
2	TGTTTTAAGAAGGGGTGAGGAGGGGTG	6	0	7
2	GTTGTTAAGAAGTGTTGAGGAGTTGTT	8	0	5
2	GTTTGGAAGAATGTTGGAGGATTTGGT	12	0	13
2	TGTTTGAAGAATTGTTGAGGATGTGTT	5	13	0
2	TGTGGTAAGAATGTTGGAGGATGGTTT	4	0	18
2	TTTGGTAAGAATTTTGGAGGAGGTGTG	5	6	0
2	TTGGGGAAGAAGGGGTGAGGATTTGTG	4	6	0
2	GTGGGGAAGAATGGTTTAGGATGTTGT	4	5	0
2	TGGGTTAAGAAGTGGGGAGGATTTGGG	13	14	1
2	TGTGGTAAGAATTGTGGAGGATTGTGT	10	0	5
2	GTTTTGAAGAATTTGGGAGGAGTTGGT	8	2	1
2	TTTTGGAAGAAGGGGTTAGGATGGTGT	3	0	4
2	GGGGGTAAGAAGTGGGTAGGAGGGTTT	12	0	5
2	TTTGGTAAGAAGTTGGTAGGAGGGGGT	4	0	3
2	GGTGTGAAGAATTGTGGAGGAGTGGGT	5	0	4
2	TTGTGGAAGAAGTGTTTAGGATTGTGT	7	0	2
2	GGTGGGAAGAAGTGGGGAGGAGGTGGG	22	4	1
2	TGTTTGAAGAATTTTTGAGGAGGGTTG	5	3	0
2	TGTGTGAAGAATGTTGGAGGAGTGTGT	4	6	1
2	TGGGTGAAGAAGGGGTGAGGAGTTGGT	9	5	0
2	GTGGGTAAGAAGTGGGTAGGATGTTTG	24	0	6
2	GTTTTTAAGAATTGGTTAGGAGGTGGG	2	18	0
2	TTTTGGAAGAATGTGGTAGGAGGTGGT	4	2	0
2	TTGTTGAAGAAGTGGTGAGGAGGGGTT	8	7	0
2	TTGGGGAAGAAGGTGTTAGGATGGTTT	4	0	8
2	GTGGTGAAGAATGTGGTAGGAGGGGGT	5	0	6
2	TTGGTTAAGAAGTGGGGAGGATGGGTT	23	12	1
2	TTGTTGAAGAATTGGTGAGGAGTGGGG	10	2	0
2	GTTTGGAAGAAGGTTTGAGGAGTTGGG	7	13	0
2	GGGTGTAAGAATGTTTTAGGATTGTTG	3	11	0
2	GGTGTTAAGAATTTGGGAGGAGGGGTT	24	2	0
2	TTTGGTAAGAATTGGTGAGGATGGGGT	7	0	12
2	GGTGTGAAGAATTTGTTAGGAGGGGGG	8	17	0
2	GTGGGGAAGAATTGGGTAGGATGGGTG	3	0	10
2	TGTGGTAAGAATGGTGTAGGATTGTGG	8	0	5
2	GGGGGTAAGAATGGTTTAGGAGGGGGT	3	3	0
2	TTGTGTAAGAAGGGGGGAGGATTGGGT	7	1	11
2	GGGTTGAAGAAGTTGTTAGGATGGGTT	3	0	2
2	GGGGGTAAGAAGTTTGGAGGAGTTTGG	19	2	0
2	GTGGTTAAGAATGTGTGAGGAGTGTGT	15	10	0
2	GTTTTGAAGAAGTTGTTAGGAGGGGGT	13	4	0
2	TGGTGTAAGAAGGGGGTAGGATTGTTG	16	0	2
2	TTTGTGAAGAAGGGGGGAGGAGGTTTT	3	1	10
2	GTGGGTAAGAAGGGGTGAGGATTGGGT	3	5	0
2	GTGTGTAAGAATGTGGTAGGATGGGGT	6	25	1
2	TGGGGGAAGAAGGGGGGAGGAGGGTGT	15	0	4
2	GTGGTGAAGAATTTGTGAGGAGGTGGT	8	0	10
2	TTTTTTAAGAAGGGGTGAGGAGGTTGT	9	0	4
2	TGGGTTAAGAATGGTGTAGGAGGTGGT	8	10	0
2	GGTGTGAAGAAGTTTTGAGGAGTGTTT	12	0	15
2	TTGGGTAAGAAGGGGTGAGGATGGGTG	5	0	17
2	GTGTGTAAGAAGGGGGGAGGATGTGGT	8	13	0
2	TTGGTGAAGAAGGGGTGAGGAGTTGGG	11	2	0
2	TGGTGTAAGAAGTTTTGAGGAGTTTGG	2	0	5
2	TTTGTTAAGAAGGTGTTAGGAGGGTGG	4	0	3
2	GGTTTGAAGAATTTTGTAGGATTGTTT	9	0	3
2	GGTTGTAAGAATTGGGTAGGAGGTGGT	20	0	13
2	GTTTTGAAGAATTGTGGAGGAGGTGGG	13	0	3
2	TGGGGGAAGAATTGGGGAGGAGGTGTG	5	2	0
2	TGGGTTAAGAAGTGGTTAGGAGTGTGT	20	0	3
2	TGTGTGAAGAATTTTGTAGGATTGGGG	16	1	11
2	GTTGGTAAGAATGTGGGAGGAGGGGGG	20	4	0
2	GTTTGGAAGAAGGTGTGAGGAGGGGGT	11	9	1
2	TGTGTGAAGAAGGTTTTAGGAGTGGTG	3	0	2
2	GGTGTTAAGAATGGGGTAGGAGTGGTT	2	0	8
2	TGGTGTAAGAAGGTGGGAGGATGGGTG	4	0	18
2	GTGGGTAAGAATGGGGGAGGATGTTGT	11	6	0
2	GGTGTGAAGAAGTTTTGAGGATTTGTG	11	0	5
2	TGGTTGAAGAATGTGGTAGGAGTGGTT	12	0	8
2	GGTGTGAAGAATGGGTTAGGATTTGTT	8	15	0
2	TGGTGTAAGAAGGGGGGAGGATGTTTT	14	0	4
2	GTGGGGAAGAAGGGGTTAGGATGGGGT	1	10	2
2	GTGGTGAAGAATTTGGTAGGATTGGTT	14	0	3
2	TTTGTTAAGAATGTGGGAGGATGTTGG	4	4	0
2	GGGGGTAAGAAGTGGTTAGGAGGTTGT	7	0	6
2	GTGTTGAAGAAGTGTGTAGGATTGGGG	2	0	6
2	TGGGGGAAGAAGTGGTGAGGAGGGTGG	7	3	0
2	TGGTTGAAGAAGGGGTTAGGAGTTTTT	6	0	2
2	TGGGGTAAGAAGGGGTTAGGAGTTTGT	9	7	0
2	TGGGTGAAGAATTTGTTAGGAGTGGTG	4	10	0
2	TTGTTGAAGAATTGGGTAGGATTGTTT	6	0	14
2	TGTGGTAAGAATGTGTGAGGATTGTGT	10	0	6
2	TTGGTGAAGAATTGGGTAGGAGTGGGT	6	6	0
2	TTTTTTAAGAAGGTGTGAGGAGTGGGT	13	0	2
2	GGTGTTAAGAATGTGTGAGGAGGTGGT	14	0	6
2	TTTGGGAAGAATTGTGTAGGAGTTGGG	8	0	3
2	TGGTGTAAGAAGGTGGGAGGAGTTGGG	9	0	3
2	TGGGGTAAGAATGTGTGAGGAGTTGTG	5	2	0
2	GTGGTGAAGAATTGGGTAGGATTGGTG	10	0	5
2	TTTGGGAAGAATGGGGTAGGATGGTGG	3	0	3
2	GGGGGTAAGAAGGGTGGAGGAGTGGGT	7	0	2
2	TGGGGTAAGAATTGGGGAGGATTGGTT	22	2	0
2	GTGGTTAAGAAGGTGTTAGGATGGTGG	3	0	2
2	GTTTTTAAGAATTGTGTAGGATTGGGG	2	2	0
2	GTGGTTAAGAAGTTGGGAGGAGGGTTT	5	4	0
2	TGTTGGAAGAAGGTGGTAGGATTTGGT	10	1	20
2	GGGGGGAAGAATTTTGGAGGAGGTTGT	10	10	0
2	GTTTGTAAGAATGGTTGAGGAGGTTTT	3	0	7
2	GTGGGTAAGAATTTGTGAGGATGGGGG	2	17	0
2	TGGTGGAAGAAGGGTGGAGGAGGTGGG	2	0	7
2	TGGGGTAAGAATTTGGTAGGATTGTTG	11	7	0
2	GGGGGGAAGAATGGTTGAGGAGTTGGG	12	6	0
2	GGGGTGAAGAATTTTGGAGGAGGGTTT	4	6	0
2	GTGTGGAAGAATGGGTGAGGAGGGGTG	3	0	4
2	GTGTGGAAGAAGTTGGTAGGAGTTGGG	11	0	8
2	TGTTGGAAGAAGGGGTGAGGATTGGTG	9	0	5
2	TTGTGGAAGAATTGGGTAGGAGTGGTG	11	1	5
2	TGGGTTAAGAAGGGTGGAGGATTTGTT	9	0	5
2	GTTGTGAAGAAGGTGTGAGGATTTGGG	4	0	11
2	TGTTTTAAGAATGGGGTAGGAGGGTTT	12	11	1
2	TGGGTGAAGAATGGTTGAGGATGTTTG	4	0	14
2	GGGTTTAAGAAGGTTTGAGGAGTGGTG	16	0	9
2	TTTGTGAAGAAGTGGTTAGGATTTTGT	3	0	9
2	GTTTGTAAGAAGTGGTTAGGAGGGTTT	2	7	0
2	GTTGTTAAGAATTGTTTAGGAGGGTTT	5	1	5
2	TTTTTGAAGAAGGTGTTAGGATGTTGG	14	24	0
2	TGTGGTAAGAAGGGTGTAGGAGGGGGG	2	4	0
2	GGGGGGAAGAAGGGGTTAGGATGGGGT	6	0	18
2	GTTGTGAAGAATGGGTTAGGATTTTGT	14	3	0
2	GTGGGTAAGAAGTTTGGAGGAGTGGGG	10	9	0
2	GTTGGTAAGAAGTGTGGAGGATTGGGG	5	2	0
2	GGGTTTAAGAAGGTGGGAGGATTTTGT	14	10	0
2	TGGTTGAAGAATGGGGTAGGAGTTGTG	12	3	0
2	GTGTGGAAGAAGTTTTGAGGATGGGTT	10	4	0
2	GTGTGTAAGAATTGGTGAGGATGTGTG	2	10	0
2	TGGTTGAAGAAGGGTTTAGGAGTTTGT	4	0	6
2	TTGTGGAAGAATGTGGTAGGATGGGTG	9	3	0
2	TGTGGTAAGAATTGGTGAGGAGGGTGG	14	0	8
2	TTGGGTAAGAATGTTGGAGGAGGTGTG	4	0	14
2	GGGTTGAAGAATTTGTTAGGAGGGGGT	8	0	9
2	TGTGTGAAGAATTTGTGAGGAGGGTTT	4	6	0
2	GTTGGTAAGAATGTTGTAGGATTGTGG	12	1	16
2	GTTGTTAAGAATGGGGTAGGAGTGTTG	5	0	8
2	GTTGGTAAGAAGGTTGTAGGATGGGGT	4	4	0
2	TTTTTGAAGAAGGTGGGAGGAGTGGGG	3	2	0
2	GTGTTGAAGAAGTGTGGAGGATTGGGG	13	0	3
2	GGTTTGAAGAATTTGGTAGGATGGGGG	10	3	0
2	TTGTTTAAGAAGTGTTTAGGATGTTTG	8	0	3
2	TGGGGTAAGAATTGGTGAGGAGTGTTG	8	0	4
2	GGGTTGAAGAATTGGTGAGGAGTGGGG	5	0	2
2	TTGTGGAAGAATTTTGGAGGATGGTGT	4	0	3
2	TGGTGGAAGAATTTTGGAGGATTGTTT	9	0	6
2	TGGTTTAAGAAGGGTGGAGGAGTTTGG	17	4	0
2	TGTGGTAAGAATGGTGTAGGATTTGTG	2	7	0
2	TTTTTTAAGAAGGGTGTAGGAGTGTGT	4	0	5
2	GGGGGTAAGAATGGGGTAGGAGGTGGT	21	20	0
2	GTTTGGAAGAATTGGTGAGGATTGGTG	5	6	0
2	GTGTGTAAGAAGGTGTGAGGATTGGGG	5	4	0
2	TGTGTTAAGAAGTGTTTAGGATTGGTG	2	5	0
2	GGGGGGAAGAAGTTGGGAGGAGGGGTG	21	2	0
2	TTGGTGAAGAATTGGGGAGGAGGTGGG	4	8	0
2	TGGTGTAAGAATTTGTGAGGAGTGGTG	5	3	0
2	GGGTTTAAGAATGGGTTAGGAGTGTGG	9	9	0
2	TGGTGTAAGAAGTTGTTAGGAGTGTTT	2	6	0
2	GGTTTGAAGAAGGTGGTAGGAGGGTGT	12	0	3
2	GGTGTGAAGAAGGGGGGAGGAGTTGGG	6	9	1
2	TTTGGTAAGAAGGGGGGAGGATGGGTG	15	5	0
2	TTGGGGAAGAAGTGGTTAGGATGTTTG	7	0	2
2	GTTGGTAAGAATGTGGTAGGAGTGGGG	5	12	0
2	TTTTGTAAGAAGTTTTTAGGAGTGTGG	5	0	11
2	TTGGTGAAGAATGTTGTAGGATGGGTG	11	0	2
2	TTGGGGAAGAAGGGGGTAGGATTTGGT	16	6	0
2	GTGGGGAAGAATGGTTTAGGATGGGGT	11	0	4
2	GTTGTGAAGAATGTGGTAGGAGTGTGG	13	0	14
2	TTTGTGAAGAATGGGGGAGGAGGTTTT	5	4	0
2	GGGTTTAAGAAGGGTGTAGGATGTGGG	6	0	7
2	GGGTGTAAGAAGGGGTGAGGATTGTGT	3	1	8
2	TTGGGTAAGAAGGGTGTAGGAGTTTGG	14	4	0
2	TTGTGTAAGAATGTTGTAGGATTGTTG	7	2	0
2	GTGGGGAAGAAGGGGTGAGGAGTGGTT	5	34	0
2	GTTTGGAAGAATTTGGTAGGAGGGTTG	11	2	0
2	GGTGTTAAGAAGGTTGGAGGATTTTGG	12	8	0
2	GGTTTGAAGAAGGGTGGAGGAGTTGTG	11	0	24
2	TTTTTGAAGAAGGGGTGAGGAGTTGGG	7	0	2
2	TGGTGTAAGAATGGGTGAGGATTGGTT	4	0	13
2	TTGGGGAAGAAGGGGGTAGGATGGTGT	2	6	0
2	GGGGGGAAGAATTTGTTAGGATTTTGG	3	3	0
2	TTGTGTAAGAAGGGGGGAGGATTTTGG	13	0	7
2	TGGGGGAAGAATTGGGGAGGAGGGGGG	4	24	0
2	TTTGGGAAGAATGGGTGAGGAGTGGGG	14	0	2
2	TGGTTGAAGAATTGGGTAGGAGTGTGG	15	9	0
2	GTGTGTAAGAAGGGGTTAGGATGTGGG	6	22	1
2	GGGGTTAAGAAGTGTGTAGGAGTGTTT	13	6	0
2	TGGGTTAAGAAGGTTGTAGGATTTGGG	2	0	13
2	TGGTGTAAGAATGGTGGAGGAGTGGGG	12	0	2
2	GGTGGGAAGAATGGTTGAGGAGTGTGG	6	13	0
2	TTGGGTAAGAATGTTTGAGGATTTTGG	4	0	11
2	GGGGGTAAGAAGGGGTGAGGAGTGGGG	5	7	0
2	GGGGGGAAGAATTTTGGAGGAGTGGGT	7	3	0
2	GTTGGGAAGAATTGTGGAGGAGTTTGT	2	1	2
2	TTTTTGAAGAAGGGTGGAGGATTGTTT	7	9	0
2	GTTGGGAAGAAGGTTGTAGGAGGGGGT	16	0	10
2	TTTTGGAAGAATGGGGGAGGAGGTGGG	8	0	4
2	GTGGGTAAGAAGGGTTTAGGAGGGTGT	2	0	3
2	GGTGTTAAGAAGGTGGTAGGAGGGGTT	2	4	0
2	TTTGTTAAGAAGGGGTTAGGAGTTGTG	7	0	16
2	GGGTTGAAGAAGGGGGGAGGAGTGTGG	5	3	0
2	TTGTGTAAGAAGGTGGGAGGATGGTGT	3	6	0
2	GTGTTGAAGAAGGGGTTAGGAGGTTTG	3	0	3
2	TGGGTTAAGAATGGGGTAGGATTGTTT	6	0	13
2	TTGTTTAAGAATGGGGGAGGATTGGGG	5	0	3
2	GTTGTGAAGAATTGGGTAGGATGGGGG	11	0	4
2	TGGTGTAAGAAGGGTGGAGGAGTTGTG	10	0	6
2	TGGGGTAAGAAGGGGTGAGGAGGTTTT	5	0	6
2	TTGGGGAAGAATTTGGGAGGATTGTGT	6	5	0
2	GGGGGGAAGAAGGGGGGAGGAGGGTGG	5	1	4
2	GGGTTGAAGAAGTGTTTAGGATGGGTT	12	22	0
2	GTGTGGAAGAATGTTGGAGGAGTTTGG	7	4	0
2	TTGGGTAAGAAGGTTTGAGGAGTTTTT	2	2	0
2	GTGGTGAAGAATGGGTGAGGAGTTGTT	12	3	0
2	TTTGGGAAGAAGTGTTTAGGAGGGTGG	5	2	0
2	GTTGGTAAGAATGTGGTAGGAGGGGGG	8	16	0
2	TGTTGGAAGAAGTGGGGAGGAGTTGTG	12	10	0
2	GGGGTTAAGAATGGGTGAGGATGTTTG	6	13	0
2	TTGTTGAAGAAGGGGGTAGGATGGGTT	5	0	13
2	GTGGGGAAGAAGTGGTTAGGATTGTGT	12	0	4
2	TGTGTTAAGAAGTGGGGAGGAGGTTGT	9	0	5
2	TTGTGTAAGAAGTGTTTAGGATGTTTG	4	0	6
2	TGGTTGAAGAATTTGGTAGGAGGTTGG	4	0	5
2	TGGTTTAAGAATGTGTTAGGAGGGGTG	21	0	3
2	TTTTTGAAGAAGGTGTTAGGAGGGGGT	1	4	16
2	TTGGGTAAGAATTTTGGAGGAGGGTTG	4	4	0
2	TGGGTTAAGAAGGGTTTAGGAGTGTTG	12	0	19
2	TTGGGTAAGAAGGGGGGAGGAGGGTTG	3	12	0
2	GTGGTGAAGAAGGGTTGAGGAGTGGGG	4	13	0
2	GTGTGGAAGAATTTGTGAGGAGTGGGT	22	2	0
2	TGTTGGAAGAATTGGGTAGGATGTTTT	2	2	0
2	TTGTTGAAGAAGGTTTGAGGATGGTTG	4	3	0
2	GGGGTGAAGAATTTTGTAGGAGGTGGG	6	1	4
2	TGTGTTAAGAAGGGTGTAGGATGGGTT	3	12	0
2	TTGGGTAAGAATTTGTTAGGAGGGGGT	2	0	14
2	TTGGGTAAGAATGTTGTAGGATTTGGG	3	8	0
2	TGTTGGAAGAATTTTTGAGGAGGGTTT	6	0	7
2	GTTGGGAAGAAGTGGGGAGGAGGGGGT	14	6	0
2	TTGTGGAAGAATGTGGGAGGAGTGTGG	7	0	2
2	GTTTGTAAGAAGGGGGTAGGAGGGGGG	3	2	0
2	GGGGGGAAGAAGTTGGTAGGAGGTGTG	7	1	5
2	GTTGGGAAGAAGTTGTTAGGATGGTTG	2	0	3
2	TGTTTTAAGAAGTGGTTAGGAGTTTTG	12	0	4
2	TTTTTGAAGAAGTTGGGAGGAGGGGTT	6	0	3
2	TTTGGTAAGAAGGTTTTAGGATTGTTT	7	0	2
2	TGGGTGAAGAAGGGTTGAGGATGTGTG	11	0	13
2	GTGGGGAAGAAGGGGTGAGGATGGTTG	3	0	4
2	TGTGTTAAGAAGGTGGGAGGATGGTGT	5	0	2
2	GTGGGGAAGAATGTGGTAGGAGTGTTG	4	3	0
2	TGGGTTAAGAATGGGTGAGGAGTTGGT	5	0	19
2	TGTTTTAAGAAGGGTGGAGGAGTGTGG	6	5	0
2	GTGTGTAAGAATGGGTTAGGAGGGGTG	6	3	0
2	TTGTGTAAGAATGGGGTAGGAGTGGTG	9	18	1
2	TTTGGGAAGAAGGGGGTAGGAGTTTTT	6	0	3
2	TTTGGGAAGAATTGTGGAGGAGGTTGT	4	0	16
2	TGGTGGAAGAATTGTTTAGGATGTTGG	7	5	0
2	TGGTTTAAGAATTGGGTAGGAGGTGGT	5	4	0
2	TGTGTTAAGAATGTGTTAGGATTTTGT	11	11	0
2	TGGGGTAAGAAGGTGTGAGGATTGGTG	5	0	5
2	TTGGGGAAGAATTGGTTAGGAGTGGGT	3	5	0
2	TTTGTTAAGAATTGGTGAGGAGGGGTT	9	0	2
2	TTTGGTAAGAAGTTTGTAGGAGGTTGG	7	0	3
2	TGGGTGAAGAATTGGTTAGGAGGGTTT	9	10	0
2	TGTTTTAAGAAGGTGTGAGGATGTTTG	4	1	2
2	GTGGTGAAGAAGGGGTTAGGATGTGTT	1	15	19
2	GGTTGGAAGAAGGTGGTAGGATTTTTT	2	0	2
2	TTTTGTAAGAATGTGTGAGGAGTTTTG	8	0	4
2	TGTGGTAAGAATGGGTTAGGATGTTGT	2	0	3
2	GTTGGGAAGAAGTGTGGAGGATTGGTT	10	7	0
2	GTGGGGAAGAAGGTTTGAGGATTGTTT	2	0	3
2	TGTTTTAAGAAGTGGGGAGGAGTTTTG	3	0	3
2	TTTGTGAAGAAGTTTGGAGGATGGGTG	8	0	7
2	GGGGGGAAGAATGGTTTAGGAGGGGGT	11	2	0
2	GGGTGTAAGAAGGGTTTAGGATGGTTG	3	0	20
2	TTGGGGAAGAATGTTGTAGGATTGGGT	12	1	3
2	GGGTGTAAGAATTGGGGAGGAGTGTGG	3	0	15
2	TTGGTGAAGAAGGTTGTAGGATTGGGG	7	0	16
2	TTTGTTAAGAATGTTGGAGGATGTTTG	9	0	2
2	GTGTTTAAGAATGTTTTAGGATGTGTG	2	7	0
2	GGGGTGAAGAATTTGTGAGGATTGGGG	17	9	1
2	GTGTGTAAGAAGGGTGTAGGAGGTGTT	6	2	0
2	TGTGTTAAGAATTGGTGAGGATGGTTT	23	0	2
2	TTTGTTAAGAAGGGGTGAGGAGGTTGG	15	12	0
2	GTGGTTAAGAATGTTTGAGGAGGTTTT	7	9	0
2	GTGGGGAAGAATGGGGGAGGAGTGGGG	15	16	0
2	GGGGGGAAGAAGTGGGGAGGAGTGGTG	7	0	6
2	TTGTTTAAGAAGGGGTGAGGAGTGTTT	7	10	0
2	TTGGTGAAGAAGTGGGTAGGATGTGTT	9	3	0
2	GGTGGGAAGAATTTTGGAGGAGGTGTG	8	14	0
2	GTGGGTAAGAATGGTGGAGGAGGGGGG	3	2	1
2	TGTTTTAAGAAGGGGGGAGGAGGGGGG	4	0	2
2	TTTGTTAAGAATGTTGTAGGATGGTGG	10	0	9
2	TGTGTTAAGAATGGGGTAGGAGGTTGG	2	0	2
2	TGGGTTAAGAATGGGGGAGGATTTGGG	17	13	0
2	TTTTTGAAGAATGTGTTAGGAGGGTTT	6	0	9
2	GTGGGTAAGAAGGGTTTAGGAGTTGTT	14	5	0
2	TTTGGGAAGAAGGTGGTAGGAGTGTGG	6	0	12
2	TGTTTGAAGAATGTGTTAGGATTTGGT	9	0	5
2	TTTGGGAAGAAGGTTGTAGGATGTTGT	4	3	0
2	TTTTTGAAGAATGGTTTAGGATGTGGG	7	3	0
2	GTTTTGAAGAAGTGGTGAGGAGGTGGT	6	3	0
2	GTTTGGAAGAAGTGGTTAGGATGGTGT	10	0	4
2	TTGGTGAAGAAGGGTTGAGGAGGGTTG	7	0	5
2	TGTTTGAAGAAGGGGTGAGGATGTTTG	3	2	0
2	TGTTTGAAGAAGGGGTGAGGAGTGGTT	5	7	0
2	GTTGTGAAGAAGTTGTTAGGATTTGGT	4	12	0
2	GTGGTGAAGAATGGGTGAGGAGGGTGG	11	6	0
2	GGGGTTAAGAATTTGTGAGGATGGGGT	13	14	0
2	TTTGGGAAGAAGTGGGGAGGAGGTTGG	5	1	5
2	GGGGTGAAGAAGTGGGTAGGATTGGGT	4	2	0
2	TGTTTTAAGAATTTGTGAGGAGGTGGT	9	0	8
2	TGGGGTAAGAAGGGGTGAGGAGTGGGG	4	0	16
2	TTTGTGAAGAATTGTGGAGGATTGTTG	7	0	3
2	GTTTGGAAGAATTGTGTAGGATGGGTG	2	4	0
2	GGGGTTAAGAAGGGTGGAGGATGGGGG	13	0	17
2	GGGGGTAAGAAGTGTGTAGGATTGGGG	8	4	1
2	TTTGTGAAGAAGGTGTTAGGATGGTTG	6	3	0
2	TTTTGTAAGAAGTGGGTAGGATGGGGT	2	5	0
2	TTGTTTAAGAAGTGGGTAGGATTTGGG	2	4	0
2	GGGTGTAAGAAGGGTTGAGGAGGGGGT	7	9	0
2	GTTGTGAAGAATGGTGTAGGAGTGGGG	6	0	28
2	TGTGGGAAGAATGTGGTAGGAGTTGGG	15	12	0
2	TTTGGTAAGAAGGTGGTAGGATTGGTG	4	0	2
2	TGGGTTAAGAATTGGGTAGGATTGGTT	8	0	4
2	TTTTGGAAGAATGGGGTAGGATTGGGT	3	2	0
2	GGGGGGAAGAAGGTTGTAGGAGTGGTT	11	7	0
2	GGGGGTAAGAATGGTGGAGGAGTTTTG	19	0	12
2	GTGTGGAAGAATGGGGGAGGAGGTGGG	12	2	0
2	GTGGTTAAGAAGGTGTGAGGAGGGGGG	6	5	0
2	TTGGGTAAGAATTTTGGAGGAGTTTGT	8	4	0
2	TGGGTTAAGAAGGGTGTAGGATTGGGG	3	1	4
2	TTGGTTAAGAATTTGGGAGGAGTGGGT	5	4	0
2	TTTGGTAAGAAGTGGGGAGGAGTTTTG	9	4	0
2	GGGGGGAAGAAGGGGGGAGGAGGTTGT	11	0	2
2	GTGGTTAAGAATGTTGGAGGAGGTTGG	4	7	0
2	GGTTTGAAGAATTGTTGAGGAGTGTTG	5	0	4
2	GGTGGGAAGAAGTGGGGAGGAGGGGTT	11	12	1
2	TGTGTTAAGAATTGGGGAGGAGTGGTT	8	7	0
2	TGGTTGAAGAAGGTGTTAGGAGTGTGG	4	0	11
2	TTGTTTAAGAAGTTGGTAGGAGGTGTG	2	5	0
2	TGTTGGAAGAAGTGTGGAGGAGTTGTG	4	3	0
2	TGTGTTAAGAATGGGGGAGGAGTGGTT	5	4	1
2	GTGTTTAAGAAGTGGTGAGGAGTGTGT	8	6	0
2	GGGGGTAAGAATGGGGTAGGAGGGTTT	4	0	12
2	GTTGTGAAGAATTTTGGAGGAGGGGGG	2	3	0
2	TGGTTTAAGAAGTGGTGAGGATGGTGT	8	0	2
2	TGTTGGAAGAAGGTGTGAGGAGTGTGG	27	0	5
2	GTGGTTAAGAATTTGGGAGGATTGTGT	2	0	8
2	TTTTGTAAGAATTGGTTAGGAGTGTGT	3	3	0
2	TTGTGGAAGAATTGGGGAGGAGTTGGT	13	16	0
2	GTTTGTAAGAAGTTGGGAGGATTTGTT	7	2	0
2	GTGGGTAAGAAGTGTGGAGGATGTTTT	12	0	2
2	GGGTGTAAGAATGGTTGAGGAGGGGGG	1	5	2
2	TGTTGTAAGAAGTTTTTAGGAGTGTTT	2	12	0
2	GTGTGGAAGAAGGGGGGAGGAGGTGGG	3	1	2
2	TTGTTTAAGAATGTGTGAGGAGGGTTG	7	6	0
2	TGGTGTAAGAATTGTTTAGGATGGGTT	8	6	0
2	TTGGTTAAGAAGGGTGGAGGATGTTGT	6	9	0
2	TGGTGGAAGAAGGGGTGAGGAGGGTTG	6	2	0
2	GGGGTGAAGAATTTGTGAGGAGTTGTG	2	10	0
2	GGTGGTAAGAATGGTGGAGGATTGGTG	2	5	0
2	GTTTTGAAGAATGTGGGAGGAGGGTGG	2	5	0
2	GTGTTTAAGAAGGTTGTAGGAGGTGTT	3	5	0
2	GTGGGGAAGAATTTGTTAGGATGTGGG	5	0	7
2	TGGTGTAAGAATGTGGGAGGAGGGTGG	12	0	3
2	GTGTGGAAGAATTGGGGAGGAGGGGGT	9	6	0
2	TGTGGGAAGAATGTGGTAGGAGGTGGG	14	0	8
2	TTGGGTAAGAATTTTGGAGGAGTGGGG	8	4	0
2	GGTTTTAAGAATGTGGTAGGAGTGGGG	6	0	4
2	TGTGGGAAGAAGGTTGTAGGAGGTTTG	3	2	0
2	GGTGGTAAGAAGTGGTTAGGATTTTGG	8	12	0
2	TGGTGTAAGAAGGGTGGAGGAGGTGTT	6	0	7
2	GGTGGGAAGAATGTTTTAGGATTTTTT	2	11	0
[truncated: 4,244 more rows]
